# Supplementary material for: Leveraging plastomes for comparative analysis and phylogenomic inference within Scutellarioideae (Lamiaceae)
Source: PLoS One. 2020 May 7;15(5):e0232602. doi: 10.1371/journal.pone.0232602 (PMC7205251; doi:10.1371/journal.pone.0232602)
Supplement: S1 Table — (XLSX) [file pone.0232602.s001.xlsx]

## Sheet: Sheet1
Table S1. Complete chloroplast genome samples to the Scutellarioideae phylogenetic analysis
Category	Subfamily	Species	Accession Number
Ingroup	Nepetoideae	Dracocephalum palmatum Stephan ex Willd.	KU958581
	Nepetoideae	Lavandula angustifolia Mill.	KY404093
	Nepetoideae	Mentha longifolia (L.) Huds	KU956042
	Nepetoideae	Mentha spicata L.	MG256495
	Nepetoideae	Ocimum basilicum L.	KY623639
	Nepetoideae	Origanum vulgaresubsp. vulgare L.	JX880022
	Nepetoideae	Perilla citriodora Nakai	KT220690
	Nepetoideae	Perilla frutescens (L.) Britton	KT220684
	Nepetoideae	Perilla setoyensis G. Honda	KT220692
	Nepetoideae	Salvia japonica Thunb.	KY646163
	Nepetoideae	Salvia miltiorrhiza Bunge	HF586694
	Nepetoideae	Salvia rosmarinus Spenn	KR232566
	Tectonoideae	Tectona grandis L. f.	HF567870
	Premnoideae	Premna microphylla Turcz.	KM981744
	Ajugoideae	Caryopteris mongholica Bunge	MF346535
	Ajugoideae	Ajuga reptans L.	KF709391
	Lamioideae	Haplostachys haplostachya H. St. John	KU724133
	Lamioideae	Lamium album L.	KY562589
	Lamioideae	Lamium galeobdolon (L.) Crantz	KY562590
	Lamioideae	Leonurus japonicus Houtt.	MG673937
	Lamioideae	Phyllostegia velutina (Sherff) H. St. John	KU724134
	Lamioideae	Pogostemon cablin (Blanco) Benth.	KX230834
	Lamioideae	Pogostemon stellatus (Lour.) Kuntze	KP718620
	Lamioideae	Pogostemon yatabeanus (Makino) Press	KP718618
	Lamioideae	Stachys byzantina K. Koch	KU724141
	Lamioideae	Stachys chamissonis Benth.	KU724138
	Lamioideae	Stachys coccinea Ortega	KU724139
	Lamioideae	Stachys sylvatica L.	KU724140
	Lamioideae	Stenogyne bifida Hillebr.	KU724132
	Lamioideae	Stenogyne haliakalae Wawra	KU724130
	Lamioideae	Stenogyne kanehoana O. Deg. & Sherff	KU724136
	Scutellarioideae	Wenchengia alternifolia C.Y. Wu & S. Chow VH	MN128378
	Scutellarioideae	Wenchengia alternifolia C.Y. Wu & S. Chow HN	MN128379
	Scutellarioideae	Holmskioldia sanguinea Retz.	MN128388
	Scutellarioideae	Tinnea aethiopica Kotschy ex Hook. f.	MN128380
	Scutellarioideae	Scutellaria amoena var. amoenaC.H. Wright	MN128386
	Scutellarioideae	Scutellaria baicalensis Georgi	MF521633
	Scutellarioideae	Scutellaria calcarata C.Y. Wu & H.W. Li	MN128385
	Scutellarioideae	Scutellaria insignis Nakai	KT750009
	Scutellarioideae	Scutellaria lateriflora L.	KY085900
	Scutellarioideae	Scutellaria mollifolia C.Y. Wu & H.W. Li	MN128384
	Scutellarioideae	Scutellaria orthocalyx Hand.-Mazz.	MN128383
	Scutellarioideae	Scutellaria quadrilobulata Y.Z. Sun	MN128381
	Scutellarioideae	Scutellaria kingiana Prain	MN128389
	Scutellarioideae	Scutellaria altaica Fisch. ex Sweet	MN128387
	Scutellarioideae	Scutellaria przewalskii Juz.	MN128382
Outgroup	Callicarpoideae	Callicarpa americana L.	MN883825
