# Supplementary material for: Leveraging plastomes for comparative analysis and phylogenomic inference within Scutellarioideae (Lamiaceae)
Source: PLoS One. 2020 May 7;15(5):e0232602. doi: 10.1371/journal.pone.0232602 (PMC7205251; doi:10.1371/journal.pone.0232602)
Supplement: S2 Table — (XLSX) [file pone.0232602.s002.xlsx]

## Sheet: Sheet1
Table S1. The proportion of Protein-coding length, tRNA length, and rRNA length in total senqence
Name	Complete Sequence Length (bp)	Protein-coding Length (bp)	Protein-coding (%)	tRNA Length (bp)	tRNA(%)	rRNA Length (bp)	rRNA (%)
Wenchengia alternifolia C.Y. Wu & S. Chow HN	152843	79626	52.09	2791	1.83	9070	5.93
Wenchengia alternifolia C.Y. Wu & S. Chow VN	152171	80034	52.59	2791	1.83	9070	5.96
Holmskioldia sanguinea Retz.	153272	80040	52.22	2776	1.81	9054	5.9
Tinnea aethiopica Kotschy ex Hook. f.	152450	81573	53.5	2791	1.83	9054	5.93
Scutellaria altaica Fisch. ex Sweet	151779	79842	52.6	2778	1.83	9054	5.96
Scutellaria amoena var. amoena C.H. Wright	151833	80295	52.88	2775	1.827	9054	5.96
Scutellaria baicalensis Georgi	151817	80438	52.98	2806	1.84	9048	5.95
Scutellaria calcarata C.Y. Wu & H.W. Li	152033	80217	52.76	2777	1.82	9056	25.95
Scutellaria insignis Nakai	151908	80254	52.83	2775	1.83	9052	5.95
Scutellaria kingiana Prain	152395	79488	51.59	2789	1.83	9048	5.94
Scutellaria lateriflora L.	152283	80029	52.55	2717	1.78	9056	5.94
Scutellaria mollifolia C.Y. Wu & H.W. Li	152417	79974	52.47	2777	1.82	9056	5.94
Scutellaria orthocalyx Hand.-Mazz.	152071	79989	52.59	2920	1.92	9056	5.95
Scutellaria przewalskii Juz.	151675	80004	52.74	2849	1.87	9054	5.96
Scutellaria quadrilobulata Y.Z. Sun	152066	80028	52.62	2777	1.82	9056	5.95
