# Supplementary material for: Leveraging plastomes for comparative analysis and phylogenomic inference within Scutellarioideae (Lamiaceae)
Source: PLoS One. 2020 May 7;15(5):e0232602. doi: 10.1371/journal.pone.0232602 (PMC7205251; doi:10.1371/journal.pone.0232602)
Supplement: S3 Table — (XLSX) [file pone.0232602.s003.xlsx]

## Sheet: The location for each repeat
Table S3. Statistics of simple sequence repeats in each species of Scutellarioideae
Species	SSR type	SSR sequence	Size	Start	End	Location	Region
Holmskioldia sanguinea	p4	(CTTT)3	12	311	322	LSC	Non-coding region
Holmskioldia sanguinea	p1	(T)10	10	4614	4623	LSC	Non-coding region
Holmskioldia sanguinea	p1	(G)11	11	5187	5197	LSC	Non-coding region
Holmskioldia sanguinea	p1	(T)10	10	6895	6904	LSC	Non-coding region
Holmskioldia sanguinea	c	(A)10cgaatctactgcaaaaccaaaatacttagaggactcttctgacaaaatcaaaaaatatgtaattgtcagcaaagttgtttc(T)10	101	12792	12892	LSC	atpF intron
Holmskioldia sanguinea	p1	(T)10	10	13551	13560	LSC	Non-coding region
Holmskioldia sanguinea	p1	(A)10	10	14104	14113	LSC	Non-coding region
Holmskioldia sanguinea	p1	(T)11	11	19029	19039	LSC	rpoC2
Holmskioldia sanguinea	p2	(AT)5	10	20402	20411	LSC	rpoC2
Holmskioldia sanguinea	p4	(TCTA)3	12	32747	32758	LSC	Non-coding region
Holmskioldia sanguinea	p3	(TTC)4	12	35780	35791	LSC	psbC
Holmskioldia sanguinea	p1	(T)10	10	35999	36008	LSC	Non-coding region
Holmskioldia sanguinea	p1	(T)10	10	37215	37224	LSC	trnFm
Holmskioldia sanguinea	p1	(A)10	10	42836	42845	LSC	Non-coding region
Holmskioldia sanguinea	p1	(A)10	10	44870	44879	LSC	Non-coding region
Holmskioldia sanguinea	p1	(A)10	10	45125	45134	LSC	Non-coding region
Holmskioldia sanguinea	c*	(TTAA)3(A)11*	21	45668	45688	LSC	Non-coding region
Holmskioldia sanguinea	c*	(TAT)4(TA)5*	19	47083	47101	LSC	Non-coding region
Holmskioldia sanguinea	p1	(A)12	12	47740	47751	LSC	Non-coding region
Holmskioldia sanguinea	p4	(TAAA)3	12	49167	49178	LSC	Non-coding region
Holmskioldia sanguinea	p1	(T)10	10	51748	51757	LSC	Non-coding region
Holmskioldia sanguinea	p1	(T)10	10	52455	52464	LSC	Non-coding region
Holmskioldia sanguinea	p1	(A)10	10	60420	60429	LSC	Non-coding region
Holmskioldia sanguinea	p1	(T)12	12	64303	64314	LSC	Non-coding region
Holmskioldia sanguinea	p4	(AAAC)3	12	68882	68893	LSC	Non-coding region
Holmskioldia sanguinea	p1	(T)12	12	69982	69993	LSC	Non-coding region
Holmskioldia sanguinea	p1	(A)10	10	71709	71718	LSC	Non-coding region
Holmskioldia sanguinea	p1	(T)13	13	78868	78880	LSC	rpoA
Holmskioldia sanguinea	p4	(AATA)3	12	115268	115279	SSC	ndhD
Holmskioldia sanguinea	p1	(A)11	11	116653	116663	SSC	Non-coding region
Holmskioldia sanguinea	c	(AATC)3caatttcatattggatactagaatgaaatgtgagacaagacatgtgatctgtgtatttgtttgttttcatataccctatatatagggtatagg(AT)5	115	123035	123149	SSC	Non-coding region
Tinnea aethiopica	p1	(G)10	10	5095	5104	LSC	Non-coding region
Tinnea aethiopica	p5	(TGATT)3	15	5477	5491	LSC	Non-coding region
Tinnea aethiopica	p1	(A)13	13	8625	8637	LSC	Non-coding region
Tinnea aethiopica	p4	(GAAA)3	12	9762	9773	LSC	Non-coding region
Tinnea aethiopica	p4	(GTCT)3	12	11532	11543	LSC	atpA
Tinnea aethiopica	p1	(T)13	13	13441	13453	LSC	Non-coding region
Tinnea aethiopica	p1	(T)11	11	18895	18905	LSC	rpoC2
Tinnea aethiopica	p2	(AT)5	10	20268	20277	LSC	rpoC2
Tinnea aethiopica	p4	(TCTA)3	12	32490	32501	LSC	Non-coding region
Tinnea aethiopica	p3	(TTC)4	12	35523	35534	LSC	psbC
Tinnea aethiopica	p1	(T)11	11	35749	35759	LSC	Non-coding region
Tinnea aethiopica	p1	(A)11	11	42584	42594	LSC	Non-coding region
Tinnea aethiopica	p1	(A)10	10	44593	44602	LSC	Non-coding region
Tinnea aethiopica	p4	(TTAA)3	12	45377	45388	LSC	Non-coding region
Tinnea aethiopica	c	(T)10gaaaagaagtagtgtacttgtactataaacaaaagaagaatgagataaattggataaatatccaaactttccattattataatattattatatattag(TA)6	120	46635	46754	LSC	Non-coding region
Tinnea aethiopica	p1	(A)10	10	47378	47387	LSC	Non-coding region
Tinnea aethiopica	p4	(TAAA)3	12	48770	48781	LSC	Non-coding region
Tinnea aethiopica	c	(ATA)4aat(A)10	25	54977	55001	LSC	Non-coding region
Tinnea aethiopica	p1	(A)10	10	64350	64359	LSC	Non-coding region
Tinnea aethiopica	p1	(T)11	11	65952	65962	LSC	Non-coding region
Tinnea aethiopica	p1	(T)10	10	66429	66438	LSC	Non-coding region
Tinnea aethiopica	p1	(T)11	11	69649	69659	LSC	Non-coding region
Tinnea aethiopica	p1	(A)11	11	74625	74635	LSC	Non-coding region
Tinnea aethiopica	p4	(TTTC)3	12	75409	75420	LSC	Non-coding region
Tinnea aethiopica	p1	(T)10	10	78574	78583	LSC	rpoA
Tinnea aethiopica	p1	(T)13	13	80474	80486	LSC	Non-coding region
Tinnea aethiopica	p1	(G)10	10	103838	103847	IR	Non-coding region
Tinnea aethiopica	p1	(T)11	11	113112	113122	SSC	Non-coding region
Tinnea aethiopica	p3	(AAT)4	12	122152	122163	SSC	Non-coding region
Tinnea aethiopica	p4	(TAAT)3	12	123974	123985	SSC	ycf1
Tinnea aethiopica	p1	(C)10	10	133018	133027	IR	Non-coding region
Wenchengia alternifolia VN	p4	(CTTT)3	12	210	221	LSC	Non-coding region
Wenchengia alternifolia VN	p5	(AAAAT)4	20	1639	1658	LSC	Non-coding region
Wenchengia alternifolia VN	p1	(A)10	10	4409	4418	LSC	Non-coding region
Wenchengia alternifolia VN	p1	(A)10	10	8642	8651	LSC	Non-coding region
Wenchengia alternifolia VN	p1	(T)10	10	9011	9020	LSC	Non-coding region
Wenchengia alternifolia VN	p3	(CAA)4	12	9138	9149	LSC	Non-coding region
Wenchengia alternifolia VN	p4	(GTCT)3	12	11612	11623	LSC	Non-coding region
Wenchengia alternifolia VN	p1	(A)12	12	12795	12806	LSC	Non-coding region
Wenchengia alternifolia VN	p1	(T)15	15	13543	13557	LSC	Non-coding region
Wenchengia alternifolia VN	p1	(A)11	11	14100	14110	LSC	Non-coding region
Wenchengia alternifolia VN	p1	(T)10	10	17149	17158	LSC	rpoC2
Wenchengia alternifolia VN	p1	(T)14	14	19061	19074	LSC	rpoC2
Wenchengia alternifolia VN	p2	(AT)5	10	20440	20449	LSC	rpoC2
Wenchengia alternifolia VN	p4	(TCTA)3	12	32513	32524	LSC	Non-coding region
Wenchengia alternifolia VN	p3	(TTC)4	12	35630	35641	LSC	psbC
Wenchengia alternifolia VN	p1	(A)11	11	36635	36645	LSC	Non-coding region
Wenchengia alternifolia VN	p1	(A)10	10	42722	42731	LSC	Non-coding region
Wenchengia alternifolia VN	c	(AT)7tatactaaactaaataagagaattaataaac(TAAA)3	57	42924	42980	LSC	Non-coding region
Wenchengia alternifolia VN	p1	(T)10	10	43838	43847	LSC	Non-coding region
Wenchengia alternifolia VN	c*	(TTAA)3(A)10*	20	45602	45621	LSC	Non-coding region
Wenchengia alternifolia VN	p1	(A)14	14	47649	47662	LSC	Non-coding region
Wenchengia alternifolia VN	p1	(A)10	10	48134	48143	LSC	Non-coding region
Wenchengia alternifolia VN	p1	(T)10	10	51697	51706	LSC	Non-coding region
Wenchengia alternifolia VN	p1	(A)10	10	57961	57970	LSC	Non-coding region
Wenchengia alternifolia VN	p1	(T)12	12	59801	59812	LSC	Non-coding region
Wenchengia alternifolia VN	p1	(T)10	10	66295	66304	LSC	Non-coding region
Wenchengia alternifolia VN	p4	(AAAC)3	12	68437	68448	LSC	Non-coding region
Wenchengia alternifolia VN	p1	(T)10	10	68887	68896	LSC	Non-coding region
Wenchengia alternifolia VN	c	(T)10gtctttgattcagcaatcccaaagtttctttttgatccaaccaaaaggggaaaaatttggtcttttttgcactc(T)10	94	70947	71040	LSC	Non-coding region
Wenchengia alternifolia VN	p1	(A)11	11	71181	71191	LSC	Non-coding region
Wenchengia alternifolia VN	p1	(T)10	10	78492	78501	LSC	rpoA
Wenchengia alternifolia VN	p1	(T)11	11	80392	80402	LSC	Non-coding region
Wenchengia alternifolia VN	p1	(T)13	13	80688	80700	LSC	rps8
Wenchengia alternifolia VN	p1	(G)10	10	101622	101631	IR	rrn16
Wenchengia alternifolia VN	p1	(T)10	10	102484	102493	IR	Non-coding region
Wenchengia alternifolia VN	p1	(T)10	10	112507	112516	SSC	rpl32
Wenchengia alternifolia VN	p1	(A)10	10	113049	113058	SSC	Non-coding region
Wenchengia alternifolia VN	p4	(AATA)3	12	114876	114887	SSC	ndhD
Wenchengia alternifolia VN	p1	(T)10	10	124779	124788	SSC	ycf1
Wenchengia alternifolia VN	p1	(A)10	10	134008	134017	IR	Non-coding region
Wenchengia alternifolia VN	p1	(C)10	10	134870	134879	IR	Non-coding region
Wenchengia alternifolia HN	p4	(CTTT)3	12	213	224	LSC	Non-coding region
Wenchengia alternifolia HN	p1	(A)10	10	4396	4405	LSC	Non-coding region
Wenchengia alternifolia HN	p1	(C)13	13	5118	5130	LSC	Non-coding region
Wenchengia alternifolia HN	p1	(A)10	10	8630	8639	LSC	Non-coding region
Wenchengia alternifolia HN	c*	(T)10gttccaacgaattatagataaataatgatttatctgatttgaaaacaaaaaaactttttttattatattattatattcaattgaatattttatattcaag(CAA)4(A)11*	131	8999	9129	LSC	Non-coding region
Wenchengia alternifolia HN	p4	(GTCT)3	12	11551	11562	LSC	atpA
Wenchengia alternifolia HN	c	(A)10cgaatctaatgcaaaaccaaaatacttagaggactcttctgacaaaataaaaaaatatgtaattgtcagcaaagttgtttc(T)12	103	12742	12844	LSC	Non-coding region
Wenchengia alternifolia HN	p1	(T)16	16	13488	13503	LSC	Non-coding region
Wenchengia alternifolia HN	p1	(A)11	11	14046	14056	LSC	Non-coding region
Wenchengia alternifolia HN	p1	(A)10	10	16774	16783	LSC	Non-coding region
Wenchengia alternifolia HN	p1	(T)12	12	17088	17099	LSC	rpoC2
Wenchengia alternifolia HN	p1	(T)14	14	19002	19015	LSC	rpoC2
Wenchengia alternifolia HN	p2	(AT)5	10	20381	20390	LSC	rpoC2
Wenchengia alternifolia HN	p4	(TCTA)3	12	32700	32711	LSC	Non-coding region
Wenchengia alternifolia HN	p1	(T)11	11	32848	32858	LSC	Non-coding region
Wenchengia alternifolia HN	p3	(TTC)4	12	35819	35830	LSC	Non-coding region
Wenchengia alternifolia HN	p1	(A)10	10	36833	36842	LSC	Non-coding region
Wenchengia alternifolia HN	p1	(A)10	10	42903	42912	LSC	Non-coding region
Wenchengia alternifolia HN	c	(AT)7tatactaaactaaataagaaactaaataagagaattaataaac(TAAA)3	69	43105	43173	LSC	Non-coding region
Wenchengia alternifolia HN	p1	(T)11	11	44031	44041	LSC	Non-coding region
Wenchengia alternifolia HN	p4	(TTAA)3	12	45785	45796	LSC	Non-coding region
Wenchengia alternifolia HN	p1	(T)11	11	47029	47039	LSC	Non-coding region
Wenchengia alternifolia HN	p1	(A)12	12	47842	47853	LSC	Non-coding region
Wenchengia alternifolia HN	c	(ATTTT)3tataaaaattcgatttctagattttgattttttaggaatagaatcgggaggtctttttgtca(T)11	88	51800	51887	LSC	Non-coding region
Wenchengia alternifolia HN	p3	(ATA)4	12	55418	55429	LSC	Non-coding region
Wenchengia alternifolia HN	p1	(T)10	10	59980	59989	LSC	Non-coding region
Wenchengia alternifolia HN	c	(T)10cgatttattacgtacaataaaatcg(A)10	45	64690	64734	LSC	Non-coding region
Wenchengia alternifolia HN	p4	(AAAC)3	12	68948	68959	LSC	Non-coding region
Wenchengia alternifolia HN	p1	(T)10	10	69398	69407	LSC	Non-coding region
Wenchengia alternifolia HN	p1	(A)10	10	71690	71699	LSC	Non-coding region
Wenchengia alternifolia HN	p1	(A)10	10	76046	76055	LSC	Non-coding region
Wenchengia alternifolia HN	p1	(T)10	10	79002	79011	LSC	rpoA
Wenchengia alternifolia HN	p1	(T)10	10	80902	80911	LSC	Non-coding region
Wenchengia alternifolia HN	p1	(T)12	12	81198	81209	LSC	Non-coding region
Wenchengia alternifolia HN	p1	(T)10	10	82606	82615	LSC	Non-coding region
Wenchengia alternifolia HN	p1	(G)10	10	102150	102159	IR	Non-coding region
Wenchengia alternifolia HN	p1	(T)10	10	103013	103022	IR	Non-coding region
Wenchengia alternifolia HN	p1	(T)10	10	113053	113062	SSC	Non-coding region
Wenchengia alternifolia HN	p4	(AATA)3	12	115421	115432	SSC	ndhD
Wenchengia alternifolia HN	p1	(T)10	10	125390	125399	SSC	ycf1
Wenchengia alternifolia HN	p1	(A)10	10	134629	134638	IR	Non-coding region
Wenchengia alternifolia HN	p1	(C)10	10	135492	135501	IR	Non-coding region
Scutellaria quadrilobulata	p2	(TA)6	12	5471	5482	LSC	Non-coding region
Scutellaria quadrilobulata	p3	(AAG)4	12	7629	7640	LSC	Non-coding region
Scutellaria quadrilobulata	p1	(T)10	10	8264	8273	LSC	Non-coding region
Scutellaria quadrilobulata	p1	(A)10	10	8498	8507	LSC	Non-coding region
Scutellaria quadrilobulata	p2	(TA)6	12	8694	8705	LSC	Non-coding region
Scutellaria quadrilobulata	p4	(GTCT)3	12	11401	11412	LSC	atpA
Scutellaria quadrilobulata	p1	(T)10	10	13311	13320	LSC	Non-coding region
Scutellaria quadrilobulata	p1	(T)11	11	18897	18907	LSC	rpoC2
Scutellaria quadrilobulata	p2	(AT)5	10	20270	20279	LSC	rpoC2
Scutellaria quadrilobulata	p1	(C)11	11	22836	22846	LSC	Non-coding region
Scutellaria quadrilobulata	c	(A)10taaaatgattaaaataataccattattatgatattacataattcgaatttg(A)10	71	27579	27649	LSC	Non-coding region
Scutellaria quadrilobulata	p1	(T)10	10	32373	32382	LSC	Non-coding region
Scutellaria quadrilobulata	p4	(TCTA)3	12	32574	32585	LSC	Non-coding region
Scutellaria quadrilobulata	p3	(TTC)4	12	35609	35620	LSC	Non-coding region
Scutellaria quadrilobulata	c	(TA)7ttgaaatccattttaataatttagttgtaaatttggattttcgatatattagttttaattgaaatttgttttaag(A)12	101	42548	42648	LSC	Non-coding region
Scutellaria quadrilobulata	p2	(AT)6	12	42804	42815	LSC	Non-coding region
Scutellaria quadrilobulata	p1	(A)12	12	44644	44655	LSC	Non-coding region
Scutellaria quadrilobulata	p1	(A)10	10	44900	44909	LSC	Non-coding region
Scutellaria quadrilobulata	c	(T)16aaagaagtagtgtacttgtactataaagaaaagaagaatgagataaattggataaatatccaaactttccattattatataattattatatattag(TA)5	122	46686	46807	LSC	Non-coding region
Scutellaria quadrilobulata	p1	(A)11	11	47444	47454	LSC	Non-coding region
Scutellaria quadrilobulata	p4	(TAAA)3	12	48831	48842	LSC	Non-coding region
Scutellaria quadrilobulata	p3	(ATA)4	12	54861	54872	LSC	Non-coding region
Scutellaria quadrilobulata	p1	(T)13	13	69316	69328	LSC	Non-coding region
Scutellaria quadrilobulata	p1	(T)10	10	69685	69694	LSC	Non-coding region
Scutellaria quadrilobulata	p1	(A)10	10	71034	71043	LSC	Non-coding region
Scutellaria quadrilobulata	p1	(A)10	10	71407	71416	LSC	Non-coding region
Scutellaria quadrilobulata	p1	(T)10	10	75310	75319	LSC	Non-coding region
Scutellaria quadrilobulata	p1	(T)10	10	80118	80127	LSC	Non-coding region
Scutellaria quadrilobulata	p1	(T)17	17	80636	80652	LSC	Non-coding region
Scutellaria quadrilobulata	p4	(TTTC)4	16	82233	82248	LSC	Non-coding region
Scutellaria quadrilobulata	p1	(G)13	13	103431	103443	IR	Non-coding region
Scutellaria quadrilobulata	p4	(AATA)3	12	114217	114228	SSC	ndhD
Scutellaria quadrilobulata	p4	(ACCA)3	12	117461	117472	SSC	Non-coding region
Scutellaria quadrilobulata	p1	(A)10	10	119602	119611	SSC	Non-coding region
Scutellaria quadrilobulata	c	(AAT)4gccattaatttgaaaatttgaatgtagtatatacaacaatctaatgcaaatttctttatgaactcctaatttcctgaattca(AATC)3	106	121852	121957	SSC	Non-coding region
Scutellaria quadrilobulata	p1	(T)11	11	124673	124683	SSC	ycf1
Scutellaria quadrilobulata	p1	(C)13	13	132676	132688	IR	Non-coding region
Scutellaria przewalskii	p1	(T)11	11	5941	5951	LSC	Non-coding region
Scutellaria przewalskii	p3	(AAG)4	12	7363	7374	LSC	Non-coding region
Scutellaria przewalskii	p2	(TA)7	14	8426	8439	LSC	Non-coding region
Scutellaria przewalskii	p4	(GTCT)3	12	11025	11036	LSC	atpA
Scutellaria przewalskii	p1	(T)10	10	12286	12295	LSC	Non-coding region
Scutellaria przewalskii	p1	(T)15	15	12936	12950	LSC	Non-coding region
Scutellaria przewalskii	p1	(T)11	11	18523	18533	LSC	rpoC2
Scutellaria przewalskii	p2	(AT)5	10	19896	19905	LSC	rpoC2
Scutellaria przewalskii	p1	(G)10	10	28303	28312	LSC	Non-coding region
Scutellaria przewalskii	p1	(T)11	11	31697	31707	LSC	Non-coding region
Scutellaria przewalskii	p3	(TTC)4	12	35300	35311	LSC	Non-coding region
Scutellaria przewalskii	p1	(C)12	12	36283	36294	LSC	Non-coding region
Scutellaria przewalskii	p2	(AT)6	12	42513	42524	LSC	Non-coding region
Scutellaria przewalskii	p4	(TTAA)3	12	45132	45143	LSC	Non-coding region
Scutellaria przewalskii	c	(T)12gaaaagaagtagtgtacttgtactataaagaaaagaagaatgagataaattggataaatatccaaactttccattattatataataattatatattag(TA)5	120	46382	46501	LSC	Non-coding region
Scutellaria przewalskii	p1	(C)12	12	48033	48044	LSC	Non-coding region
Scutellaria przewalskii	c	(TAAA)3atgaaattcgattttctc(T)11	41	48528	48568	LSC	Non-coding region
Scutellaria przewalskii	p3	(ATA)4	12	54668	54679	LSC	Non-coding region
Scutellaria przewalskii	p4	(TTAA)3	12	59657	59668	LSC	Non-coding region
Scutellaria przewalskii	c	(T)11acgtacaataaaatcg(A)10	37	63926	63962	LSC	Non-coding region
Scutellaria przewalskii	p1	(T)10	10	75182	75191	LSC	Non-coding region
Scutellaria przewalskii	p1	(T)10	10	75590	75599	LSC	Non-coding region
Scutellaria przewalskii	p4	(TTTC)3	12	82079	82090	LSC	Non-coding region
Scutellaria przewalskii	p1	(T)10	10	102047	102056	IR	Non-coding region
Scutellaria przewalskii	p1	(G)13	13	103266	103278	IR	Non-coding region
Scutellaria przewalskii	p4	(AATA)3	12	113905	113916	SSC	ndhD
Scutellaria przewalskii	c	(ACCA)3ctctttttttgtattgaccaagcaaaaaaacctcattcctttagatccaaaagc(T)10	76	117142	117217	SSC	Non-coding region
Scutellaria przewalskii	p3	(AAT)4	12	121545	121556	SSC	Non-coding region
Scutellaria przewalskii	p1	(C)13	13	132289	132301	IR	Non-coding region
Scutellaria przewalskii	p1	(A)10	10	133511	133520	IR	Non-coding region
Scutellaria orthocalyx	p2	(TA)5	10	5450	5459	LSC	Non-coding region
Scutellaria orthocalyx	p3	(AAG)4	12	7611	7622	LSC	Non-coding region
Scutellaria orthocalyx	p1	(T)11	11	8245	8255	LSC	Non-coding region
Scutellaria orthocalyx	p1	(A)10	10	8480	8489	LSC	Non-coding region
Scutellaria orthocalyx	p2	(TA)6	12	8676	8687	LSC	Non-coding region
Scutellaria orthocalyx	p4	(GTCT)3	12	11384	11395	LSC	atpA
Scutellaria orthocalyx	p1	(T)11	11	18894	18904	LSC	rpoC2
Scutellaria orthocalyx	p2	(AT)5	10	20267	20276	LSC	rpoC2
Scutellaria orthocalyx	p1	(C)10	10	22833	22842	LSC	Non-coding region
Scutellaria orthocalyx	p4	(AAGA)3	12	27447	27458	LSC	Non-coding region
Scutellaria orthocalyx	c	(A)10taaaatgattaaaataataccattattatgatattacatattcgaatttgaaaaaaaaataaaaagattccgtatttggaaagac(A)12	107	27582	27688	LSC	Non-coding region
Scutellaria orthocalyx	p1	(T)10	10	32374	32383	LSC	Non-coding region
Scutellaria orthocalyx	p4	(TCTA)3	12	32568	32579	LSC	Non-coding region
Scutellaria orthocalyx	p3	(TTC)4	12	35619	35630	LSC	Non-coding region
Scutellaria orthocalyx	p1	(A)13	13	42641	42653	LSC	Non-coding region
Scutellaria orthocalyx	p2	(AT)6	12	42809	42820	LSC	Non-coding region
Scutellaria orthocalyx	p1	(A)10	10	44910	44919	LSC	Non-coding region
Scutellaria orthocalyx	c	(T)14aaagaagtagtgtacttgtactataaagaaaagaagaatgagataaattggataaatatccaaactttccattattatataattattatatattag(TA)5	120	46705	46824	LSC	Non-coding region
Scutellaria orthocalyx	p1	(A)10	10	47466	47475	LSC	Non-coding region
Scutellaria orthocalyx	p3	(ATA)4	12	54875	54886	LSC	Non-coding region
Scutellaria orthocalyx	p1	(T)12	12	63988	63999	LSC	Non-coding region
Scutellaria orthocalyx	p1	(T)14	14	69343	69356	LSC	Non-coding region
Scutellaria orthocalyx	p1	(A)10	10	71434	71443	LSC	Non-coding region
Scutellaria orthocalyx	p1	(T)10	10	75335	75344	LSC	Non-coding region
Scutellaria orthocalyx	p1	(T)10	10	78248	78257	LSC	Non-coding region
Scutellaria orthocalyx	p1	(T)10	10	80144	80153	LSC	Non-coding region
Scutellaria orthocalyx	p1	(T)15	15	80662	80676	LSC	Non-coding region
Scutellaria orthocalyx	p4	(TTTC)4	16	82259	82274	LSC	Non-coding region
Scutellaria orthocalyx	p1	(G)12	12	103457	103468	IR	Non-coding region
Scutellaria orthocalyx	p4	(AATA)3	12	114243	114254	SSC	ndhD
Scutellaria orthocalyx	p4	(ACCA)3	12	117479	117490	SSC	Non-coding region
Scutellaria orthocalyx	p1	(A)10	10	119628	119637	SSC	Non-coding region
Scutellaria orthocalyx	p3	(AAT)4	12	121862	121873	SSC	Non-coding region
Scutellaria orthocalyx	p1	(C)12	12	132676	132687	IR	Non-coding region
Scutellaria mollifolia	p1	(T)10	10	2214	2223	LSC	Non-coding region
Scutellaria mollifolia	p2	(TA)5	10	5467	5476	LSC	Non-coding region
Scutellaria mollifolia	p3	(AAG)4	12	7684	7695	LSC	Non-coding region
Scutellaria mollifolia	p2	(TA)5	10	8747	8756	LSC	Non-coding region
Scutellaria mollifolia	p4	(GTCT)3	12	11478	11489	LSC	atpA
Scutellaria mollifolia	p1	(T)10	10	13388	13397	LSC	Non-coding region
Scutellaria mollifolia	p1	(T)11	11	18982	18992	LSC	rpoC2
Scutellaria mollifolia	p2	(AT)5	10	20355	20364	LSC	rpoC2
Scutellaria mollifolia	p1	(C)10	10	22921	22930	LSC	Non-coding region
Scutellaria mollifolia	p1	(A)10	10	27674	27683	LSC	Non-coding region
Scutellaria mollifolia	p1	(T)10	10	32477	32486	LSC	Non-coding region
Scutellaria mollifolia	p4	(TCTA)3	12	32671	32682	LSC	Non-coding region
Scutellaria mollifolia	p3	(TTC)4	12	35705	35716	LSC	Non-coding region
Scutellaria mollifolia	p1	(T)10	10	35917	35926	LSC	Non-coding region
Scutellaria mollifolia	p1	(A)11	11	42733	42743	LSC	Non-coding region
Scutellaria mollifolia	p2	(AT)6	12	42891	42902	LSC	Non-coding region
Scutellaria mollifolia	p1	(A)10	10	44731	44740	LSC	Non-coding region
Scutellaria mollifolia	p1	(A)10	10	44985	44994	LSC	Non-coding region
Scutellaria mollifolia	c	(T)13gaaaagaagtagtgtacttgtactataaagaaaagaagaatgagataaattggataaatatccaaactttccattattatataattattatatattag(TA)5	121	46786	46906	LSC	Non-coding region
Scutellaria mollifolia	p1	(A)10	10	47571	47580	LSC	Non-coding region
Scutellaria mollifolia	p4	(TAAA)3	12	48957	48968	LSC	Non-coding region
Scutellaria mollifolia	p3	(ATA)4	12	55105	55116	LSC	Non-coding region
Scutellaria mollifolia	p1	(T)12	12	69671	69682	LSC	Non-coding region
Scutellaria mollifolia	p1	(T)11	11	70040	70050	LSC	Non-coding region
Scutellaria mollifolia	p1	(A)10	10	71773	71782	LSC	Non-coding region
Scutellaria mollifolia	p1	(T)11	11	75681	75691	LSC	Non-coding region
Scutellaria mollifolia	p1	(T)10	10	76091	76100	LSC	Non-coding region
Scutellaria mollifolia	p1	(T)10	10	78596	78605	LSC	Non-coding region
Scutellaria mollifolia	p1	(T)10	10	80492	80501	LSC	Non-coding region
Scutellaria mollifolia	p1	(T)11	11	81010	81020	LSC	Non-coding region
Scutellaria mollifolia	p4	(TTTC)4	16	82620	82635	LSC	Non-coding region
Scutellaria mollifolia	p1	(G)13	13	103778	103790	IR	Non-coding region
Scutellaria mollifolia	p1	(A)11	11	112733	112743	SSC	Non-coding region
Scutellaria mollifolia	p4	(AATA)3	12	114568	114579	SSC	ndhD
Scutellaria mollifolia	c	(AAT)4gccattaatttgaaaatttgaatgtagtatatacaacaatctaatgcaaatttctttatgaactcctaatttcctgaattca(AATC)3	106	122230	122335	SSC	Non-coding region
Scutellaria mollifolia	p1	(C)13	13	133060	133072	IR	Non-coding region
Scutellaria kingiana	p1	(T)10	10	3645	3654	LSC	Non-coding region
Scutellaria kingiana	p3	(AAG)4	12	7794	7805	LSC	Non-coding region
Scutellaria kingiana	p2	(TA)5	10	8851	8860	LSC	Non-coding region
Scutellaria kingiana	c	(T)13gttgttccaacgaattatagatcaataatgatttatctgatttgaaaacaaaaatactttttttattatattaatatattcatggaac(A)14gactatttacattc(T)10	139	9023	9161	LSC	Non-coding region
Scutellaria kingiana	p4	(GTCT)3	12	11562	11573	LSC	atpA
Scutellaria kingiana	p1	(A)11	11	12111	12121	LSC	Non-coding region
Scutellaria kingiana	p1	(T)12	12	12826	12837	LSC	Non-coding region
Scutellaria kingiana	p1	(T)15	15	13478	13492	LSC	Non-coding region
Scutellaria kingiana	p1	(T)11	11	19070	19080	LSC	rpoC2
Scutellaria kingiana	p2	(AT)5	10	20443	20452	LSC	rpoC2
Scutellaria kingiana	p1	(T)11	11	32301	32311	LSC	Non-coding region
Scutellaria kingiana	p1	(G)11	11	33283	33293	LSC	Non-coding region
Scutellaria kingiana	p3	(TTC)4	12	35919	35930	LSC	Non-coding region
Scutellaria kingiana	p1	(T)11	11	36131	36141	LSC	Non-coding region
Scutellaria kingiana	c	(AT)5tgaaatccattttaataatttagttgttaatttttattttcgatatattagttttatattagttttaattgaaatttgttttaagaaaat(A)10	110	42847	42956	LSC	Non-coding region
Scutellaria kingiana	p2	(AT)7	14	43140	43153	LSC	Non-coding region
Scutellaria kingiana	p1	(T)10	10	44030	44039	LSC	Non-coding region
Scutellaria kingiana	p1	(A)10	10	45237	45246	LSC	Non-coding region
Scutellaria kingiana	p4	(TTAA)3	12	45769	45780	LSC	Non-coding region
Scutellaria kingiana	c	(T)13gaaaagaagtagtgtacttgtactataaagaaaagaagaatgagataaattggataaatatccaaactttccattattatataataattatatattag(TA)6	123	47031	47153	LSC	Non-coding region
Scutellaria kingiana	p1	(C)11	11	48673	48683	LSC	Non-coding region
Scutellaria kingiana	p4	(TAAA)3	12	49166	49177	LSC	Non-coding region
Scutellaria kingiana	p3	(ATA)4	12	55330	55341	LSC	Non-coding region
Scutellaria kingiana	c	(T)12a(T)10acgtacaataaaatcg(A)12	51	64579	64629	LSC	Non-coding region
Scutellaria kingiana	p1	(T)10	10	68057	68066	LSC	Non-coding region
Scutellaria kingiana	p1	(T)13	13	75884	75896	LSC	Non-coding region
Scutellaria kingiana	p1	(T)14	14	76295	76308	LSC	Non-coding region
Scutellaria kingiana	p4	(TTTC)3	12	82809	82820	LSC	Non-coding region
Scutellaria kingiana	p4	(TATC)3	12	84353	84364	LSC	Non-coding region
Scutellaria kingiana	p1	(T)10	10	84677	84686	IR	Non-coding region
Scutellaria kingiana	p1	(T)10	10	102766	102775	IR	Non-coding region
Scutellaria kingiana	p1	(G)12	12	103985	103996	IR	Non-coding region
Scutellaria kingiana	p4	(AATA)3	12	114608	114619	SSC	ndhD
Scutellaria kingiana	p4	(ACCA)3	12	117827	117838	SSC	Non-coding region
Scutellaria kingiana	p3	(AAT)4	12	122219	122230	SSC	Non-coding region
Scutellaria kingiana	p2	(TA)6	12	122332	122343	SSC	Non-coding region
Scutellaria kingiana	p1	(T)13	13	124431	124443	SSC	ycf1
Scutellaria kingiana	p1	(C)12	12	133008	133019	IR	Non-coding region
Scutellaria kingiana	p1	(A)10	10	134229	134238	IR	Non-coding region
Scutellaria kingiana	p1	(A)10	10	152318	152327	IR	Non-coding region
Scutellaria calcarata	p2	(TA)6	12	5449	5460	LSC	Non-coding region
Scutellaria calcarata	p3	(AAG)4	12	7622	7633	LSC	Non-coding region
Scutellaria calcarata	p1	(T)10	10	8257	8266	LSC	Non-coding region
Scutellaria calcarata	p1	(A)11	11	8482	8492	LSC	Non-coding region
Scutellaria calcarata	p2	(TA)6	12	8679	8690	LSC	Non-coding region
Scutellaria calcarata	p4	(GTCT)3	12	11386	11397	LSC	atpA
Scutellaria calcarata	p1	(T)16	16	13292	13307	LSC	Non-coding region
Scutellaria calcarata	p1	(T)10	10	15870	15879	LSC	Non-coding region
Scutellaria calcarata	p1	(T)11	11	18894	18904	LSC	rpoC2
Scutellaria calcarata	p2	(AT)5	10	20267	20276	LSC	rpoC2
Scutellaria calcarata	c	(A)10taaaatgattaaaataataccattattatgatattacatattcgaatttg(A)10	70	27573	27642	LSC	Non-coding region
Scutellaria calcarata	p1	(T)10	10	32357	32366	LSC	Non-coding region
Scutellaria calcarata	p4	(TCTA)3	12	32551	32562	LSC	Non-coding region
Scutellaria calcarata	p3	(TTC)4	12	35586	35597	LSC	Non-coding region
Scutellaria calcarata	p1	(A)12	12	42607	42618	LSC	Non-coding region
Scutellaria calcarata	p2	(AT)6	12	42774	42785	LSC	Non-coding region
Scutellaria calcarata	p1	(A)10	10	44614	44623	LSC	Non-coding region
Scutellaria calcarata	p1	(A)10	10	44868	44877	LSC	Non-coding region
Scutellaria calcarata	c	(T)15aaagaagtagtgtacttgtactataaagaaaagaagaatgagataaattggataaatatccaaactttccattattatataattattatatattag(TA)5	121	46654	46774	LSC	Non-coding region
Scutellaria calcarata	p1	(A)10	10	47422	47431	LSC	Non-coding region
Scutellaria calcarata	p1	(A)10	10	48080	48089	LSC	Non-coding region
Scutellaria calcarata	p4	(TAAA)3	12	48809	48820	LSC	Non-coding region
Scutellaria calcarata	p1	(T)10	10	51402	51411	LSC	Non-coding region
Scutellaria calcarata	p3	(ATA)4	12	54840	54851	LSC	Non-coding region
Scutellaria calcarata	p1	(T)10	10	63964	63973	LSC	Non-coding region
Scutellaria calcarata	p1	(T)10	10	68667	68676	LSC	Non-coding region
Scutellaria calcarata	p1	(T)13	13	69319	69331	LSC	Non-coding region
Scutellaria calcarata	p1	(T)10	10	69688	69697	LSC	Non-coding region
Scutellaria calcarata	p1	(A)10	10	71409	71418	LSC	Non-coding region
Scutellaria calcarata	p1	(T)10	10	75288	75297	LSC	Non-coding region
Scutellaria calcarata	p1	(T)10	10	78201	78210	LSC	Non-coding region
Scutellaria calcarata	p1	(T)11	11	80097	80107	LSC	Non-coding region
Scutellaria calcarata	p1	(T)13	13	80616	80628	LSC	Non-coding region
Scutellaria calcarata	p4	(TTTC)4	16	82211	82226	LSC	Non-coding region
Scutellaria calcarata	p1	(A)10	10	112353	112362	SSC	Non-coding region
Scutellaria calcarata	p4	(AATA)3	12	114199	114210	SSC	ndhD
Scutellaria calcarata	p4	(ACCA)3	12	117433	117444	SSC	Non-coding region
Scutellaria calcarata	p1	(A)10	10	119582	119591	SSC	Non-coding region
Scutellaria calcarata	c	(AAT)4gccattaatttgaaaatttgaatgtagtatatacaacaatctaatgcaaatttctttatgaactcctaatttcctgaattca(AATC)3	106	121816	121921	SSC	Non-coding region
Scutellaria amoena var. amoena	p1	(A)10	10	4380	4389	LSC	Non-coding region
Scutellaria amoena var. amoena	p3	(AAG)4	12	7747	7758	LSC	Non-coding region
Scutellaria amoena var. amoena	p2	(TA)5	10	8803	8812	LSC	Non-coding region
Scutellaria amoena var. amoena	p1	(T)10	10	8974	8983	LSC	Non-coding region
Scutellaria amoena var. amoena	p4	(GTCT)3	12	11445	11456	LSC	atpA
Scutellaria amoena var. amoena	p1	(T)13	13	13355	13367	LSC	Non-coding region
Scutellaria amoena var. amoena	p1	(A)10	10	13910	13919	LSC	Non-coding region
Scutellaria amoena var. amoena	p1	(T)11	11	18951	18961	LSC	rpoC2
Scutellaria amoena var. amoena	p2	(AT)5	10	20324	20333	LSC	rpoC2
Scutellaria amoena var. amoena	p1	(T)11	11	29253	29263	LSC	Non-coding region
Scutellaria amoena var. amoena	p1	(G)14	14	32680	32693	LSC	Non-coding region
Scutellaria amoena var. amoena	p3	(TTC)4	12	35319	35330	LSC	Non-coding region
Scutellaria amoena var. amoena	p1	(T)12	12	35531	35542	LSC	Non-coding region
Scutellaria amoena var. amoena	p1	(C)19	19	36305	36323	LSC	Non-coding region
Scutellaria amoena var. amoena	p1	(G)14	14	36711	36724	LSC	Non-coding region
Scutellaria amoena var. amoena	p2	(AT)7	14	42542	42555	LSC	Non-coding region
Scutellaria amoena var. amoena	p1	(T)12	12	43305	43316	LSC	Non-coding region
Scutellaria amoena var. amoena	p1	(T)10	10	43435	43444	LSC	Non-coding region
Scutellaria amoena var. amoena	p1	(A)10	10	44643	44652	LSC	Non-coding region
Scutellaria amoena var. amoena	p4	(TTAA)3	12	45175	45186	LSC	Non-coding region
Scutellaria amoena var. amoena	p2	(AT)5	10	45289	45298	LSC	Non-coding region
Scutellaria amoena var. amoena	c	(T)12gaaaagaagtagtgtacttgtactataaagaaaagaagaatgagataaattggataaatatccaaactttccattattatataataattatatattag(TA)8	126	46440	46565	LSC	Non-coding region
Scutellaria amoena var. amoena	c	(TAAA)3attcgattttctc(T)11	36	48625	48660	LSC	Non-coding region
Scutellaria amoena var. amoena	p1	(T)10	10	51200	51209	LSC	Non-coding region
Scutellaria amoena var. amoena	p3	(ATA)4	12	54787	54798	LSC	Non-coding region
Scutellaria amoena var. amoena	p1	(T)10	10	57480	57489	LSC	Non-coding region
Scutellaria amoena var. amoena	p1	(T)13	13	64038	64050	LSC	Non-coding region
Scutellaria amoena var. amoena	p1	(T)11	11	75290	75300	LSC	Non-coding region
Scutellaria amoena var. amoena	p1	(T)10	10	78200	78209	LSC	Non-coding region
Scutellaria amoena var. amoena	p4	(TTTC)3	12	82209	82220	LSC	Non-coding region
Scutellaria amoena var. amoena	p1	(T)10	10	84072	84081	IR	Non-coding region
Scutellaria amoena var. amoena	p1	(T)10	10	102167	102176	IR	Non-coding region
Scutellaria amoena var. amoena	p1	(G)10	10	103385	103394	IR	Non-coding region
Scutellaria amoena var. amoena	p1	(T)15	15	112600	112614	SSC	Non-coding region
Scutellaria amoena var. amoena	p4	(AATA)3	12	114025	114036	SSC	ndhD
Scutellaria amoena var. amoena	p4	(ACCA)3	12	117264	117275	SSC	Non-coding region
Scutellaria amoena var. amoena	p3	(AAT)4	12	121657	121668	SSC	ycf1
Scutellaria amoena var. amoena	p1	(C)10	10	132441	132450	IR	Non-coding region
Scutellaria amoena var. amoena	p1	(A)10	10	133659	133668	IR	Non-coding region
Scutellaria amoena var. amoena	p1	(A)10	10	151754	151763	IR	Non-coding region
Scutellaria altaica	p1	(T)10	10	5941	5950	LSC	Non-coding region
Scutellaria altaica	p3	(AAG)4	12	7387	7398	LSC	Non-coding region
Scutellaria altaica	p2	(TA)7	14	8450	8463	LSC	Non-coding region
Scutellaria altaica	p4	(GTCT)3	12	11177	11188	LSC	atpA
Scutellaria altaica	p1	(T)10	10	13087	13096	LSC	Non-coding region
Scutellaria altaica	p1	(T)11	11	18669	18679	LSC	rpoC2
Scutellaria altaica	p2	(AT)5	10	20042	20051	LSC	rpoC2
Scutellaria altaica	p1	(G)11	11	28465	28475	LSC	Non-coding region
Scutellaria altaica	p1	(T)10	10	31769	31778	LSC	Non-coding region
Scutellaria altaica	p3	(TTC)4	12	35370	35381	LSC	Non-coding region
Scutellaria altaica	p1	(C)11	11	36353	36363	LSC	Non-coding region
Scutellaria altaica	p2	(AT)7	14	42581	42594	LSC	Non-coding region
Scutellaria altaica	p4	(TTAA)3	12	45224	45235	LSC	Non-coding region
Scutellaria altaica	c	(T)10gaaaagaagtagtgtacttgtactataaagaaaagaagaatgagataaattggataaatatccaaactttccattattatataataattatatattag(TA)7	122	46467	46588	LSC	Non-coding region
Scutellaria altaica	p1	(C)10	10	48121	48130	LSC	Non-coding region
Scutellaria altaica	c	(TAAA)3atgaaattcgattttctc(T)11	41	48614	48654	LSC	Non-coding region
Scutellaria altaica	p3	(ATA)4	12	54762	54773	LSC	Non-coding region
Scutellaria altaica	p4	(TTAA)3	12	59751	59762	LSC	Non-coding region
Scutellaria altaica	p1	(T)10	10	64021	64030	LSC	Non-coding region
Scutellaria altaica	p1	(T)11	11	67469	67479	LSC	Non-coding region
Scutellaria altaica	p1	(T)10	10	75283	75292	LSC	Non-coding region
Scutellaria altaica	p1	(T)10	10	75691	75700	LSC	Non-coding region
Scutellaria altaica	p4	(TTTC)3	12	82180	82191	LSC	Non-coding region
Scutellaria altaica	p1	(G)16	16	103358	103373	IR	Non-coding region
Scutellaria altaica	p4	(AATA)3	12	113987	113998	SSC	ndhD
Scutellaria altaica	p4	(ACCA)3	12	117224	117235	SSC	Non-coding region
Scutellaria altaica	p3	(AAT)4	12	121637	121648	SSC	Non-coding region
Scutellaria altaica	p2	(TA)6	12	121750	121761	SSC	Non-coding region
Scutellaria altaica	p1	(C)16	16	132391	132406	IR	Non-coding region
Scutellaria lateriflora KY085900	p1	(A)10	10	5088	5097	LSC	Non-coding region
Scutellaria lateriflora KY085900	p2	(TA)5	10	5490	5499	LSC	Non-coding region
Scutellaria lateriflora KY085900	p3	(AAG)4	12	7675	7686	LSC	Non-coding region
Scutellaria lateriflora KY085900	p1	(T)10	10	8310	8319	LSC	Non-coding region
Scutellaria lateriflora KY085900	p1	(A)10	10	8543	8552	LSC	Non-coding region
Scutellaria lateriflora KY085900	c	(TA)5gatccacaaatcgggaatttcctttatctaaaagatgggctcgaccgcgcgaacaatcgaact(A)14	87	8746	8832	LSC	Non-coding region
Scutellaria lateriflora KY085900	p4	(GTCT)3	12	11398	11409	LSC	atpA
Scutellaria lateriflora KY085900	p1	(T)13	13	13301	13313	LSC	Non-coding region
Scutellaria lateriflora KY085900	p1	(T)11	11	18901	18911	LSC	rpoC2
Scutellaria lateriflora KY085900	p2	(AT)5	10	20274	20283	LSC	rpoC2
Scutellaria lateriflora KY085900	p1	(A)10	10	27648	27657	LSC	Non-coding region
Scutellaria lateriflora KY085900	p1	(T)12	12	29659	29670	LSC	Non-coding region
Scutellaria lateriflora KY085900	p4	(TCTA)3	12	32600	32611	LSC	Non-coding region
Scutellaria lateriflora KY085900	p3	(TTC)4	12	35633	35644	LSC	Non-coding region
Scutellaria lateriflora KY085900	p1	(A)13	13	42645	42657	LSC	Non-coding region
Scutellaria lateriflora KY085900	p2	(AT)6	12	42813	42824	LSC	Non-coding region
Scutellaria lateriflora KY085900	p1	(A)10	10	44653	44662	LSC	Non-coding region
Scutellaria lateriflora KY085900	p1	(A)10	10	44907	44916	LSC	Non-coding region
Scutellaria lateriflora KY085900	c	(T)12gaaaagaagtagtgtacttgtactataaagaaaagaagaatgagataaattggataaatatccaaactttccattattatataattattatatattag(TA)5	120	46701	46820	LSC	Non-coding region
Scutellaria lateriflora KY085900	p1	(A)11	11	48144	48154	LSC	Non-coding region
Scutellaria lateriflora KY085900	p4	(TAAA)3	12	48874	48885	LSC	Non-coding region
Scutellaria lateriflora KY085900	c	(ATA)4aataaaaaaaataggtcgaaattttttttgtgaaaattatcgaattc(A)12	71	55038	55108	LSC	Non-coding region
Scutellaria lateriflora KY085900	p1	(T)10	10	64258	64267	LSC	Non-coding region
Scutellaria lateriflora KY085900	p1	(T)14	14	69613	69626	LSC	Non-coding region
Scutellaria lateriflora KY085900	p1	(A)10	10	71686	71695	LSC	Non-coding region
Scutellaria lateriflora KY085900	p1	(T)10	10	75591	75600	LSC	Non-coding region
Scutellaria lateriflora KY085900	p1	(T)10	10	78504	78513	LSC	Non-coding region
Scutellaria lateriflora KY085900	p1	(T)12	12	80399	80410	LSC	Non-coding region
Scutellaria lateriflora KY085900	p1	(T)14	14	80915	80928	LSC	Non-coding region
Scutellaria lateriflora KY085900	p4	(TTTC)4	16	82528	82543	LSC	Non-coding region
Scutellaria lateriflora KY085900	p1	(G)11	11	103718	103728	IR	Non-coding region
Scutellaria lateriflora KY085900	p1	(A)17	17	112649	112665	SSC	Non-coding region
Scutellaria lateriflora KY085900	p4	(AATA)3	12	114503	114514	SSC	ndhD
Scutellaria lateriflora KY085900	p1	(A)10	10	120405	120414	SSC	Non-coding region
Scutellaria lateriflora KY085900	p3	(AAT)4	12	122051	122062	SSC	Non-coding region
Scutellaria lateriflora KY085900	p1	(C)11	11	132896	132906	IR	Non-coding region
Scutellaria insignis KT750009	p1	(T)11	11	2214	2224	LSC	Non-coding region
Scutellaria insignis KT750009	p2	(TA)5	10	5450	5459	LSC	Non-coding region
Scutellaria insignis KT750009	p3	(AAG)4	12	7602	7613	LSC	Non-coding region
Scutellaria insignis KT750009	p2	(TA)6	12	8665	8676	LSC	Non-coding region
Scutellaria insignis KT750009	p4	(GTCT)3	12	11252	11263	LSC	atpA
Scutellaria insignis KT750009	p1	(T)13	13	13162	13174	LSC	Non-coding region
Scutellaria insignis KT750009	p1	(T)11	11	18757	18767	LSC	rpoC2
Scutellaria insignis KT750009	p2	(AT)5	10	20130	20139	LSC	rpoC2
Scutellaria insignis KT750009	p1	(C)10	10	22696	22705	LSC	Non-coding region
Scutellaria insignis KT750009	c	(A)10taaaatgattaaaataataccattattatgatattacatattcgaatttg(A)10	70	27438	27507	LSC	Non-coding region
Scutellaria insignis KT750009	p2	(AT)5	10	29906	29915	LSC	Non-coding region
Scutellaria insignis KT750009	p4	(TCTA)3	12	32463	32474	LSC	Non-coding region
Scutellaria insignis KT750009	p3	(TTC)4	12	35498	35509	LSC	Non-coding region
Scutellaria insignis KT750009	p1	(T)10	10	35710	35719	LSC	Non-coding region
Scutellaria insignis KT750009	p1	(A)14	14	42513	42526	LSC	Non-coding region
Scutellaria insignis KT750009	p2	(AT)6	12	42694	42705	LSC	Non-coding region
Scutellaria insignis KT750009	p1	(A)10	10	44526	44535	LSC	Non-coding region
Scutellaria insignis KT750009	p1	(A)10	10	44780	44789	LSC	Non-coding region
Scutellaria insignis KT750009	c	(T)15aaagaagtagtgtacttgtactataaagaaaagaagaatgagataaattggataaatatccaaactttccattattatataattattatatattag(TA)5	121	46557	46677	LSC	Non-coding region
Scutellaria insignis KT750009	p1	(A)11	11	47327	47337	LSC	Non-coding region
Scutellaria insignis KT750009	p4	(TAAA)3	12	48708	48719	LSC	Non-coding region
Scutellaria insignis KT750009	p3	(ATA)4	12	54729	54740	LSC	Non-coding region
Scutellaria insignis KT750009	p1	(A)10	10	61432	61441	LSC	Non-coding region
Scutellaria insignis KT750009	p1	(T)13	13	69192	69204	LSC	Non-coding region
Scutellaria insignis KT750009	p1	(T)10	10	69561	69570	LSC	Non-coding region
Scutellaria insignis KT750009	p1	(A)10	10	71273	71282	LSC	Non-coding region
Scutellaria insignis KT750009	p1	(T)10	10	75174	75183	LSC	Non-coding region
Scutellaria insignis KT750009	p1	(T)10	10	75583	75592	LSC	Non-coding region
Scutellaria insignis KT750009	p1	(T)17	17	78088	78104	LSC	Non-coding region
Scutellaria insignis KT750009	p1	(T)10	10	79984	79993	LSC	Non-coding region
Scutellaria insignis KT750009	p1	(T)16	16	80502	80517	LSC	Non-coding region
Scutellaria insignis KT750009	p4	(TTTC)4	16	82100	82115	LSC	Non-coding region
Scutellaria insignis KT750009	p1	(G)14	14	103290	103303	IR	Non-coding region
Scutellaria insignis KT750009	p1	(A)15	15	112232	112246	SSC	Non-coding region
Scutellaria insignis KT750009	p4	(AATA)3	12	114081	114092	SSC	ndhD
Scutellaria insignis KT750009	p1	(A)13	13	115459	115471	SSC	Non-coding region
Scutellaria insignis KT750009	p4	(ACCA)3	12	117315	117326	SSC	Non-coding region
Scutellaria insignis KT750009	c	(AAT)4gccattaatttgaaaatttgaatgtagtatatacaacaatctaatgcaaatttctttatgaactcctaatttcctgaattca(AATC)3	106	121697	121802	SSC	Non-coding region
Scutellaria insignis KT750009	p1	(C)14	14	132519	132532	IR	Non-coding region
Scutellaria baicalensis MF521633	p6	(AAATAG)3	18	1498	1515	LSC	Non-coding region
Scutellaria baicalensis MF521633	p1	(A)10	10	4379	4388	LSC	Non-coding region
Scutellaria baicalensis MF521633	p1	(A)11	11	8600	8610	LSC	Non-coding region
Scutellaria baicalensis MF521633	p4	(GTCT)3	12	11443	11454	LSC	atpA
Scutellaria baicalensis MF521633	p1	(A)10	10	11992	12001	LSC	Non-coding region
Scutellaria baicalensis MF521633	p1	(T)12	12	13361	13372	LSC	Non-coding region
Scutellaria baicalensis MF521633	p1	(T)11	11	18932	18942	LSC	rpoC2
Scutellaria baicalensis MF521633	p2	(AT)5	10	20305	20314	LSC	rpoC2
Scutellaria baicalensis MF521633	p1	(G)14	14	32668	32681	LSC	Non-coding region
Scutellaria baicalensis MF521633	p3	(TTC)4	12	35307	35318	LSC	Non-coding region
Scutellaria baicalensis MF521633	p1	(C)11	11	36290	36300	LSC	Non-coding region
Scutellaria baicalensis MF521633	p1	(G)11	11	36689	36699	LSC	Non-coding region
Scutellaria baicalensis MF521633	p2	(AT)6	12	42511	42522	LSC	Non-coding region
Scutellaria baicalensis MF521633	p1	(T)10	10	43398	43407	LSC	Non-coding region
Scutellaria baicalensis MF521633	p1	(A)10	10	44353	44362	LSC	Non-coding region
Scutellaria baicalensis MF521633	p1	(A)10	10	44607	44616	LSC	Non-coding region
Scutellaria baicalensis MF521633	p4	(TTAA)3	12	45139	45150	LSC	Non-coding region
Scutellaria baicalensis MF521633	p2	(AT)6	12	45253	45264	LSC	Non-coding region
Scutellaria baicalensis MF521633	p1	(T)10	10	46406	46415	LSC	Non-coding region
Scutellaria baicalensis MF521633	p2	(TA)5	10	46525	46534	LSC	Non-coding region
Scutellaria baicalensis MF521633	p1	(C)13	13	48099	48111	LSC	Non-coding region
Scutellaria baicalensis MF521633	c	(TAAA)3attcgattttctc(T)10	35	48595	48629	LSC	Non-coding region
Scutellaria baicalensis MF521633	p1	(T)11	11	51135	51145	LSC	Non-coding region
Scutellaria baicalensis MF521633	p3	(ATA)4	12	54723	54734	LSC	Non-coding region
Scutellaria baicalensis MF521633	p1	(T)10	10	57413	57422	LSC	Non-coding region
Scutellaria baicalensis MF521633	p1	(T)12	12	63977	63988	LSC	Non-coding region
Scutellaria baicalensis MF521633	p1	(T)11	11	69269	69279	LSC	Non-coding region
Scutellaria baicalensis MF521633	p1	(A)10	10	71375	71384	LSC	Non-coding region
Scutellaria baicalensis MF521633	p1	(T)11	11	75653	75663	LSC	Non-coding region
Scutellaria baicalensis MF521633	p4	(TTTC)3	12	82166	82177	LSC	Non-coding region
Scutellaria baicalensis MF521633	p1	(T)11	11	84029	84039	IR	Non-coding region
Scutellaria baicalensis MF521633	p1	(G)15	15	103355	103369	IR	Non-coding region
Scutellaria baicalensis MF521633	p1	(T)14	14	112574	112587	SSC	Non-coding region
Scutellaria baicalensis MF521633	p4	(AATA)3	12	113998	114009	SSC	ndhD
Scutellaria baicalensis MF521633	p4	(ACCA)3	12	117238	117249	SSC	Non-coding region
Scutellaria baicalensis MF521633	p3	(AAT)4	12	121630	121641	SSC	Non-coding region
Scutellaria baicalensis MF521633	p1	(C)15	15	132409	132423	IR	Non-coding region
Scutellaria baicalensis MF521633	p1	(A)11	11	151739	151749	IR	Non-coding region

## Sheet: Number of SRRs in each species
	H. sanguinea	W. alternifolia HN	W. alternifolia VN	T. aethiopica	S. altaica	S. amoena var. amoena	S. baicalensis	S. calcarata	S. insignis	S. kingiana	S. lateriflora	S. mollifolia	S. orthocalyx	S. przewalskii	S. quadrilobulata
Mono	23	35	32	20	15	27	25	26	25	29	25	23	21	19	24
Di	3	2	2	2	5	5	4	5	6	6	5	5	5	4	6
Tri	2	3	2	3	4	4	3	4	4	4	4	4	4	4	4
Tetra	7	7	7	7	7	6	6	7	7	7	5	6	6	7	7
Penta		1	1	1
Hexa							1
Total	35	48	44	33	31	42	39	42	42	46	39	38	36	34	41

## Sheet: Frequence of each repeat unit
Category	repeat unit	Species															Total
		H. sanguinea	T. aethiopica	W. alternifolia HN	W. alternifolia VN	S. altaica	S. amoena var. amoena	S. baicalensis	S. calcarata	S. insignis	S. kingiana	S. lateriflora	S. mollifolia	S. orthocalyx	S. przewalskii	S. quadrilobulata
Mono-	A/T	22	17	32	30	10	22	19	26	22	25	23	20	18	14	21	321
	C/G	1	3	3	2	5	5	6		3	4	2	3	3	5	3	48
Di-	AT/AT	3	2	2	2	5	5	4	5	6	6	5	5	5	4	6	65
Tri-	AAC/GTT			1	1												2
	AAG/CTT	1	1	1	1	2	2	1	2	2	2	2	2	2	2	2	25
	AAT/ATT	1	2	1		2	2	2	2	2	2	2	2	2	2	2	26
Tetra-	AAAC/GTTT	1		1	1												3
	AAAG/CTTT	1	2	1	1	1	1	1	1	1	1	1	1	2	1	1	17
	AAAT/ATTT	2	1	2	2	2	2	2	2	2	2	2	2	1	2	2	28
	AACC/GGTT					1	1	1	1	1	1			1	1	1	9
	AATC/GATT	1							1	1			1			1	5
	AATT/AATT	1	2	1	1	2	1	1		1	1				2		13
	ACAG/CTGT		1	1	1	1	1	1	1	1	1	1	1	1	1	1	14
	AGAT/ATCT	1	1	1	1				1		1	1	1	1		1	10
Penta-	AAATC/GATTT		1														1
	AAAAT/ATTTT			1	1												2
Hexa-	AAATAG/CTATTT							1									1

## Sheet: Sheet1
A binary matrix to drown the share and uniqe repeat among the species within the Scutellarioideae. We assign "1" is present and the "0" is absent.
sample	H. sanguinea	T. aethiopica	W. alternifolia HN	W. alternifolia VN	S. altaica	S. amoena var. amoena	S. baicalensis	S. calcarata	S. insignis	S. kingiana	S. lateriflora	S. mollifolia	S. orthocalyx	S. przewalskii	S. quadrilobulata
A/T	1	1	1	1	1	1	1	1	1	1	1	1	1	1	1
AT/AT	1	1	1	1	1	1	1	1	1	1	1	1	1	1	1
AAG/CTT	1	1	1	1	1	1	1	1	1	1	1	1	1	1	1
AAAG/CTTT	1	1	1	1	1	1	1	1	1	1	1	1	1	1	1
AAAT/ATTT	1	1	1	1	1	1	1	1	1	1	1	1	1	1	1
C/G	1	1	1	1	1	1	1	0	1	1	1	1	1	1	1
AAT/ATT	1	1	1	0	1	1	1	1	1	1	1	1	1	1	1
AAC/GTT	0	0	1	1	0	0	0	0	0	0	0	0	0	0	0
AAAC/GTTT	1	0	1	1	0	0	0	0	0	0	0	0	0	0	0
AACC/GGTT	0	0	0	0	1	1	1	1	1	1	0	0	1	1	1
AATC/GATT	1	0	0	0	0	0	0	1	1	0	0	1	0	0	1
AATT/AATT	1	1	1	1	1	1	1	0	1	1	0	0	0	0	0
ACAG/CTGT	0	1	1	1	1	1	1	1	1	1	1	1	1	1	1
AGAT/ATCT	1	1	1	1	0	0	0	1	0	1	1	1	1	0	1
AAAAT/ATTTT	0	0	1	1	0	0	0	0	0	0	0	0	0	0	0
AAATC/GATTT	0	1	0	0	0	0	0	0	0	0	0	0	0	0	0
AAATAG/CTATTT	0	0	0	0	0	0	1	0	0	0	0	0	0	0	0
