# Supplementary material for: Leveraging plastomes for comparative analysis and phylogenomic inference within Scutellarioideae (Lamiaceae)
Source: PLoS One. 2020 May 7;15(5):e0232602. doi: 10.1371/journal.pone.0232602 (PMC7205251; doi:10.1371/journal.pone.0232602)
Supplement: S4 Table — (XLSX) [file pone.0232602.s004.xlsx]

## Sheet: repeat type in each species
Table S4. Statistics of longer repeats in each species of Scutellarioideae.
Species	repeat Length	repeat Types	repeat 1 start position	repeat 2 start position	Region
Holmskioldia sanguinea	60	P	30289	30289	Non-coding regions
Holmskioldia sanguinea	46	F	91904	91922	ycf2
Holmskioldia sanguinea	46	F	145992	146010	ycf2
Holmskioldia sanguinea	46	P	91904	145992	ycf2
Holmskioldia sanguinea	46	P	91922	146010	ycf2
Holmskioldia sanguinea	41	F	98789	119780	Non-coding regions
Holmskioldia sanguinea	41	P	119780	139130	Non-coding regions
Holmskioldia sanguinea	39	F	44216	98791	Non-coding regions
Holmskioldia sanguinea	39	P	44216	139130	Non-coding regions
Holmskioldia sanguinea	36	F	44219	119785	Non-coding regions
Holmskioldia sanguinea	34	F	38397	40633	psaB
Holmskioldia sanguinea	34	F	39255	41479	psaB
Holmskioldia sanguinea	32	F	8728	36139	Non-coding regions
Holmskioldia sanguinea	32	P	53402	53402	Non-coding regions
Holmskioldia sanguinea	31	F	107641	107672	Non-coding regions
Holmskioldia sanguinea	31	F	130257	130288	Non-coding regions
Holmskioldia sanguinea	31	P	55617	66669	Non-coding regions
Holmskioldia sanguinea	31	P	107641	130257	Non-coding regions
Holmskioldia sanguinea	31	P	107672	130288	Non-coding regions
Holmskioldia sanguinea	30	F	10251	37063	Non-coding regions
Holmskioldia sanguinea	30	F	89498	89540	ycf2
Holmskioldia sanguinea	30	F	91916	91934	ycf2
Holmskioldia sanguinea	30	F	98803	119794	Non-coding regions
Holmskioldia sanguinea	30	F	148390	148432	ycf2
Holmskioldia sanguinea	30	P	8730	45974	Non-coding regions
Holmskioldia sanguinea	30	P	30457	30457	Non-coding regions
Holmskioldia sanguinea	30	P	36141	45974	Non-coding regions
Holmskioldia sanguinea	30	P	89498	148390	ycf2
Holmskioldia sanguinea	30	P	89540	148432	ycf2
Holmskioldia sanguinea	30	P	91916	145996	ycf2
Holmskioldia sanguinea	30	P	91934	146014	ycf2
Holmskioldia sanguinea	30	P	119794	139127	Non-coding regions
Scutellaria altaica	99	P	15557	59827	Non-coding regions
Scutellaria altaica	60	P	29882	29882	Non-coding regions
Scutellaria altaica	49	P	4705	4705	Non-coding regions
Scutellaria altaica	41	F	98047	118497	Non-coding regions
Scutellaria altaica	41	P	112008	112008	Non-coding regions
Scutellaria altaica	41	P	118497	137675	Non-coding regions
Scutellaria altaica	39	F	43794	98049	Non-coding regions
Scutellaria altaica	39	F	43794	118499	Non-coding regions
Scutellaria altaica	39	P	43794	137675	Non-coding regions
Scutellaria altaica	37	P	15648	59797	Non-coding regions
Scutellaria altaica	34	F	37977	40213	psaB
Scutellaria altaica	34	F	38835	41059	psaB
Scutellaria altaica	32	F	8281	35720	Non-coding regions
Scutellaria altaica	30	F	6354	6380	Non-coding regions
Scutellaria altaica	30	P	8283	45526	Non-coding regions
Scutellaria altaica	30	F	9803	36639	Non-coding regions
Scutellaria altaica	30	P	35722	45526	Non-coding regions
Scutellaria altaica	30	P	54994	66005	Non-coding regions
Scutellaria altaica	30	F	88784	88826	ycf2
Scutellaria altaica	30	P	88784	146907	ycf2
Scutellaria altaica	30	P	88826	146949	ycf2
Scutellaria altaica	30	F	106872	106903	Non-coding regions
Scutellaria altaica	30	P	106872	128830	Non-coding regions
Scutellaria altaica	30	P	106903	128861	Non-coding regions
Scutellaria altaica	30	P	113582	113649	Non-coding regions
Scutellaria altaica	30	F	128831	128862	Non-coding regions
Scutellaria altaica	30	F	146907	146949	ycf2
Scutellaria amoena var. amoena	129	P	15833	59826	Non-coding regions
Scutellaria amoena var. amoena	78	F	29713	29726	Non-coding regions
Scutellaria amoena var. amoena	65	F	29713	29739	Non-coding regions
Scutellaria amoena var. amoena	60	P	29799	29799	Non-coding regions
Scutellaria amoena var. amoena	52	F	29713	29752	Non-coding regions
Scutellaria amoena var. amoena	49	P	4691	4691	Non-coding regions
Scutellaria amoena var. amoena	41	F	98080	118530	Non-coding regions
Scutellaria amoena var. amoena	41	P	118530	137713	Non-coding regions
Scutellaria amoena var. amoena	39	F	29713	29765	Non-coding regions
Scutellaria amoena var. amoena	39	F	43743	98082	Non-coding regions
Scutellaria amoena var. amoena	39	F	43743	118532	Non-coding regions
Scutellaria amoena var. amoena	39	P	43743	137713	Non-coding regions
Scutellaria amoena var. amoena	35	P	6937	6937	Non-coding regions
Scutellaria amoena var. amoena	34	F	37939	40175	psaB
Scutellaria amoena var. amoena	34	F	38797	41021	psaB
Scutellaria amoena var. amoena	32	F	8635	35672	Non-coding regions
Scutellaria amoena var. amoena	30	P	8637	45486	Non-coding regions
Scutellaria amoena var. amoena	30	F	10071	36598	Non-coding regions
Scutellaria amoena var. amoena	30	F	29710	29775	Non-coding regions
Scutellaria amoena var. amoena	30	P	29967	29967	Non-coding regions
Scutellaria amoena var. amoena	30	P	35674	45486	Non-coding regions
Scutellaria amoena var. amoena	30	P	55013	66014	Non-coding regions
Scutellaria amoena var. amoena	30	P	83336	83336	Non-coding regions
Scutellaria amoena var. amoena	30	F	88814	88856	ycf2
Scutellaria amoena var. amoena	30	P	88814	146948	ycf2
Scutellaria amoena var. amoena	30	P	88856	146990	ycf2
Scutellaria amoena var. amoena	30	F	106893	106924	Non-coding regions
Scutellaria amoena var. amoena	30	P	106893	128880	Non-coding regions
Scutellaria amoena var. amoena	30	P	106924	128911	Non-coding regions
Scutellaria amoena var. amoena	30	P	113637	113705	Non-coding regions
Scutellaria amoena var. amoena	30	P	121759	121759	Non-coding regions
Scutellaria amoena var. amoena	30	F	128881	128912	Non-coding regions
Scutellaria amoena var. amoena	30	F	146948	146990	ycf2
Scutellaria baicalensis MF521633	110	P	15825	59780	Non-coding regions
Scutellaria baicalensis MF521633	104	F	29691	29704	Non-coding regions
Scutellaria baicalensis MF521633	91	F	29691	29717	Non-coding regions
Scutellaria baicalensis MF521633	78	F	29691	29730	Non-coding regions
Scutellaria baicalensis MF521633	76	P	15859	59780	Non-coding regions
Scutellaria baicalensis MF521633	65	F	29691	29743	Non-coding regions
Scutellaria baicalensis MF521633	60	P	29803	29803	Non-coding regions
Scutellaria baicalensis MF521633	52	F	29691	29756	Non-coding regions
Scutellaria baicalensis MF521633	49	P	4690	4690	Non-coding regions
Scutellaria baicalensis MF521633	41	F	98044	118504	Non-coding regions
Scutellaria baicalensis MF521633	41	P	118504	137692	Non-coding regions
Scutellaria baicalensis MF521633	39	F	29691	29769	Non-coding regions
Scutellaria baicalensis MF521633	39	F	43706	98046	Non-coding regions
Scutellaria baicalensis MF521633	39	F	43706	118506	Non-coding regions
Scutellaria baicalensis MF521633	39	P	43706	137692	Non-coding regions
Scutellaria baicalensis MF521633	39	P	113612	113667	Non-coding regions
Scutellaria baicalensis MF521633	35	P	6914	6914	Non-coding regions
Scutellaria baicalensis MF521633	34	F	37909	40145	psaA/psaB
Scutellaria baicalensis MF521633	34	F	38767	40991	psaA/psaB
Scutellaria baicalensis MF521633	33	R	46490	46490	Non-coding regions
Scutellaria baicalensis MF521633	32	F	8625	35656	Non-coding regions
Scutellaria baicalensis MF521633	30	P	8627	45452	Non-coding regions
Scutellaria baicalensis MF521633	30	F	10069	36575	Non-coding regions
Scutellaria baicalensis MF521633	30	F	29688	29779	Non-coding regions
Scutellaria baicalensis MF521633	30	P	29971	29971	Non-coding regions
Scutellaria baicalensis MF521633	30	P	35658	45452	Non-coding regions
Scutellaria baicalensis MF521633	30	P	54948	65957	Non-coding regions
Scutellaria baicalensis MF521633	30	F	88772	88814	ycf2
Scutellaria baicalensis MF521633	30	P	88772	146933	ycf2
Scutellaria baicalensis MF521633	30	P	88814	146975	ycf2
Scutellaria baicalensis MF521633	30	F	106868	106899	Non-coding regions
Scutellaria baicalensis MF521633	30	P	106868	128848	Non-coding regions
Scutellaria baicalensis MF521633	30	P	106899	128879	Non-coding regions
Scutellaria baicalensis MF521633	30	F	128849	128880	Non-coding regions
Scutellaria baicalensis MF521633	30	F	146933	146975	ycf2
Scutellaria calcarata	60	P	30109	30109	Non-coding regions
Scutellaria calcarata	54	P	15777	59827	Non-coding regions
Scutellaria calcarata	45	P	15832	59782	Non-coding regions
Scutellaria calcarata	45	P	112235	112235	Non-coding regions
Scutellaria calcarata	44	P	74440	74440	Non-coding regions
Scutellaria calcarata	41	F	98087	118699	Non-coding regions
Scutellaria calcarata	41	P	118699	137928	Non-coding regions
Scutellaria calcarata	39	F	43966	98089	Non-coding regions
Scutellaria calcarata	39	F	43966	118701	Non-coding regions
Scutellaria calcarata	39	P	43966	137928	Non-coding regions
Scutellaria calcarata	36	P	15870	59754	Non-coding regions
Scutellaria calcarata	35	P	4680	4680	Non-coding regions
Scutellaria calcarata	34	F	39050	41274	psaB
Scutellaria calcarata	33	P	6811	6811	Non-coding regions
Scutellaria calcarata	32	F	8511	35936	Non-coding regions
Scutellaria calcarata	32	F	59299	59315	Non-coding regions
Scutellaria calcarata	32	P	117367	117367	Non-coding regions
Scutellaria calcarata	30	P	8513	45695	Non-coding regions
Scutellaria calcarata	30	F	10016	36854	Non-coding regions
Scutellaria calcarata	30	P	15879	59751	Non-coding regions
Scutellaria calcarata	30	P	35938	45695	Non-coding regions
Scutellaria calcarata	30	P	55073	66009	Non-coding regions
Scutellaria calcarata	30	F	88819	88861	ycf2
Scutellaria calcarata	30	P	88819	147165	ycf2
Scutellaria calcarata	30	P	88861	147207	ycf2
Scutellaria calcarata	30	F	106911	106942	Non-coding regions
Scutellaria calcarata	30	P	106911	129084	Non-coding regions
Scutellaria calcarata	30	P	106942	129115	Non-coding regions
Scutellaria calcarata	30	F	129085	129116	Non-coding regions
Scutellaria calcarata	30	F	147165	147207	ycf2
Scutellaria insignis KT750009	127	P	15642	59603	Non-coding regions
Scutellaria insignis KT750009	60	F	29461	29481	Non-coding regions
Scutellaria insignis KT750009	60	P	30025	30025	Non-coding regions
Scutellaria insignis KT750009	45	P	112125	112125	Non-coding regions
Scutellaria insignis KT750009	44	P	74326	74326	Non-coding regions
Scutellaria insignis KT750009	41	F	97983	118581	Non-coding regions
Scutellaria insignis KT750009	41	P	118581	137797	Non-coding regions
Scutellaria insignis KT750009	40	F	29461	29501	Non-coding regions
Scutellaria insignis KT750009	39	F	43878	97985	Non-coding regions
Scutellaria insignis KT750009	39	F	43878	118583	Non-coding regions
Scutellaria insignis KT750009	39	P	43878	137797	Non-coding regions
Scutellaria insignis KT750009	35	P	4681	4681	Non-coding regions
Scutellaria insignis KT750009	34	F	38956	41180	psab
Scutellaria insignis KT750009	33	P	6808	6808	Non-coding regions
Scutellaria insignis KT750009	32	F	8497	35849	Non-coding regions
Scutellaria insignis KT750009	30	P	8499	45606	Non-coding regions
Scutellaria insignis KT750009	30	F	9882	36767	Non-coding regions
Scutellaria insignis KT750009	30	P	35851	45606	Non-coding regions
Scutellaria insignis KT750009	30	P	54962	65867	Non-coding regions
Scutellaria insignis KT750009	30	F	106801	106832	Non-coding regions
Scutellaria insignis KT750009	30	P	106801	128959	Non-coding regions
Scutellaria insignis KT750009	30	P	106832	128990	Non-coding regions
Scutellaria insignis KT750009	30	F	128960	128991	Non-coding regions
Scutellaria kingiana	130	P	15957	60369	Non-coding regions
Scutellaria kingiana	104	F	30302	30315	Non-coding regions
Scutellaria kingiana	91	F	30302	30328	Non-coding regions
Scutellaria kingiana	78	F	30302	30341	Non-coding regions
Scutellaria kingiana	65	F	30302	30354	Non-coding regions
Scutellaria kingiana	60	P	30414	30414	Non-coding regions
Scutellaria kingiana	52	F	30302	30367	Non-coding regions
Scutellaria kingiana	49	P	4734	4734	Non-coding regions
Scutellaria kingiana	41	F	98673	119093	Non-coding regions
Scutellaria kingiana	41	P	119093	138289	Non-coding regions
Scutellaria kingiana	39	F	30302	30380	Non-coding regions
Scutellaria kingiana	39	F	44338	98675	Non-coding regions
Scutellaria kingiana	39	F	44338	119095	Non-coding regions
Scutellaria kingiana	39	P	44338	138289	Non-coding regions
Scutellaria kingiana	34	F	38524	40760	psaB
Scutellaria kingiana	34	F	39382	41606	psaB
Scutellaria kingiana	32	F	8683	36271	Non-coding regions
Scutellaria kingiana	32	R	64607	64607	Non-coding regions
Scutellaria kingiana	30	P	8685	46080	Non-coding regions
Scutellaria kingiana	30	F	10189	37191	Non-coding regions
Scutellaria kingiana	30	F	30299	30390	Non-coding regions
Scutellaria kingiana	30	P	30582	30582	Non-coding regions
Scutellaria kingiana	30	P	36273	46080	Non-coding regions
Scutellaria kingiana	30	P	55555	66595	Non-coding regions
Scutellaria kingiana	30	F	89419	89461	ycf2
Scutellaria kingiana	30	P	89419	147512	ycf2
Scutellaria kingiana	30	P	89461	147554	ycf2
Scutellaria kingiana	30	F	107495	107526	Non-coding regions
Scutellaria kingiana	30	P	107495	129447	Non-coding regions
Scutellaria kingiana	30	P	107526	129478	Non-coding regions
Scutellaria kingiana	30	F	109879	109901	Non-coding regions
Scutellaria kingiana	30	F	129448	129479	Non-coding regions
Scutellaria kingiana	30	F	147512	147554	ycf2
Scutellaria lateriflora KY085900	70	P	15843	60082	Non-coding regions
Scutellaria lateriflora KY085900	60	P	30129	30129	Non-coding regions
Scutellaria lateriflora KY085900	49	P	4703	4703	Non-coding regions
Scutellaria lateriflora KY085900	45	P	112542	112542	Non-coding regions
Scutellaria lateriflora KY085900	44	P	8917	8917	Non-coding regions
Scutellaria lateriflora KY085900	44	P	74743	74743	Non-coding regions
Scutellaria lateriflora KY085900	41	F	98404	118924	Non-coding regions
Scutellaria lateriflora KY085900	41	P	118924	138178	Non-coding regions
Scutellaria lateriflora KY085900	39	F	44005	98406	Non-coding regions
Scutellaria lateriflora KY085900	39	F	44005	118926	Non-coding regions
Scutellaria lateriflora KY085900	39	P	44005	138178	Non-coding regions
Scutellaria lateriflora KY085900	38	P	15792	60170	Non-coding regions
Scutellaria lateriflora KY085900	34	F	39081	41305	psaB
Scutellaria lateriflora KY085900	33	P	6950	6950	Non-coding regions
Scutellaria lateriflora KY085900	33	P	64002	64002	Non-coding regions
Scutellaria lateriflora KY085900	32	F	8578	35983	Non-coding regions
Scutellaria lateriflora KY085900	32	F	59468	59484	Non-coding regions
Scutellaria lateriflora KY085900	30	P	8580	45742	Non-coding regions
Scutellaria lateriflora KY085900	30	F	10024	36892	Non-coding regions
Scutellaria lateriflora KY085900	30	P	15886	60079	Non-coding regions
Scutellaria lateriflora KY085900	30	P	30297	30297	Non-coding regions
Scutellaria lateriflora KY085900	30	P	35985	45742	Non-coding regions
Scutellaria lateriflora KY085900	30	P	55265	66303	Non-coding regions
Scutellaria lateriflora KY085900	30	F	89136	89178	ycf2
Scutellaria lateriflora KY085900	30	P	89136	147415	ycf2
Scutellaria lateriflora KY085900	30	P	89178	147457	ycf2
Scutellaria lateriflora KY085900	30	F	107228	107259	Non-coding regions
Scutellaria lateriflora KY085900	30	P	107228	129334	Non-coding regions
Scutellaria lateriflora KY085900	30	P	107259	129365	Non-coding regions
Scutellaria lateriflora KY085900	30	F	129335	129366	Non-coding regions
Scutellaria lateriflora KY085900	30	F	147415	147457	ycf2
Scutellaria mollifolia	127	P	15867	60147	Non-coding regions
Scutellaria mollifolia	60	P	30203	30203	Non-coding regions
Scutellaria mollifolia	49	P	4683	4683	Non-coding regions
Scutellaria mollifolia	45	P	112615	112615	Non-coding regions
Scutellaria mollifolia	44	P	74833	74833	Non-coding regions
Scutellaria mollifolia	41	F	98481	119078	Non-coding regions
Scutellaria mollifolia	41	P	119078	138327	Non-coding regions
Scutellaria mollifolia	39	F	44083	98483	Non-coding regions
Scutellaria mollifolia	39	F	44083	119080	Non-coding regions
Scutellaria mollifolia	39	P	44083	138327	Non-coding regions
Scutellaria mollifolia	38	F	119369	119405	Non-coding regions
Scutellaria mollifolia	36	P	30368	30368	Non-coding regions
Scutellaria mollifolia	34	F	39171	41395	psaB
Scutellaria mollifolia	33	P	6880	6880	Non-coding regions
Scutellaria mollifolia	32	F	8579	36056	Non-coding regions
Scutellaria mollifolia	32	F	47445	47461	Non-coding regions
Scutellaria mollifolia	30	P	8581	45827	Non-coding regions
Scutellaria mollifolia	30	F	10104	36974	Non-coding regions
Scutellaria mollifolia	30	P	36058	45827	Non-coding regions
Scutellaria mollifolia	30	P	55338	66347	Non-coding regions
Scutellaria mollifolia	30	F	89222	89264	ycf2
Scutellaria mollifolia	30	P	89222	147555	ycf2
Scutellaria mollifolia	30	P	89264	147597	ycf2
Scutellaria mollifolia	30	F	107290	107321	Non-coding regions
Scutellaria mollifolia	30	P	107290	129498	Non-coding regions
Scutellaria mollifolia	30	P	107321	129529	Non-coding regions
Scutellaria mollifolia	30	F	129499	129530	Non-coding regions
Scutellaria mollifolia	30	F	147555	147597	ycf2
Scutellaria orthocalyx	73	P	15833	59786	Non-coding regions
Scutellaria orthocalyx	60	P	30125	30125	Non-coding regions
Scutellaria orthocalyx	54	P	15778	59859	Non-coding regions
Scutellaria orthocalyx	45	P	112287	112287	Non-coding regions
Scutellaria orthocalyx	44	P	74487	74487	Non-coding regions
Scutellaria orthocalyx	41	F	98136	118745	Non-coding regions
Scutellaria orthocalyx	41	P	118745	137966	Non-coding regions
Scutellaria orthocalyx	39	F	44009	98138	Non-coding regions
Scutellaria orthocalyx	39	F	44009	118747	Non-coding regions
Scutellaria orthocalyx	39	P	44009	137966	Non-coding regions
Scutellaria orthocalyx	35	P	4681	4681	Non-coding regions
Scutellaria orthocalyx	34	F	39084	41308	psaB
Scutellaria orthocalyx	33	P	6817	6817	Non-coding regions
Scutellaria orthocalyx	32	F	8508	35969	Non-coding regions
Scutellaria orthocalyx	32	F	59331	59347	Non-coding regions
Scutellaria orthocalyx	30	P	8510	45746	Non-coding regions
Scutellaria orthocalyx	30	F	10014	36887	Non-coding regions
Scutellaria orthocalyx	30	F	30088	30101	Non-coding regions
Scutellaria orthocalyx	30	P	35971	45746	Non-coding regions
Scutellaria orthocalyx	30	P	55107	66028	Non-coding regions
Scutellaria orthocalyx	30	F	88868	88910	ycf2
Scutellaria orthocalyx	30	P	88868	147203	ycf2
Scutellaria orthocalyx	30	P	88910	147245	ycf2
Scutellaria orthocalyx	30	F	106968	106999	Non-coding regions
Scutellaria orthocalyx	30	P	106968	129114	Non-coding regions
Scutellaria orthocalyx	30	P	106999	129145	Non-coding regions
Scutellaria orthocalyx	30	F	129115	129146	Non-coding regions
Scutellaria orthocalyx	30	F	147203	147245	ycf2
Scutellaria przewalskii	128	P	15411	59703	Non-coding regions
Scutellaria przewalskii	104	F	29698	29711	Non-coding regions
Scutellaria przewalskii	91	F	29698	29724	Non-coding regions
Scutellaria przewalskii	78	F	29698	29737	Non-coding regions
Scutellaria przewalskii	65	F	29698	29750	Non-coding regions
Scutellaria przewalskii	60	P	29810	29810	Non-coding regions
Scutellaria przewalskii	52	F	29698	29763	Non-coding regions
Scutellaria przewalskii	49	P	4704	4704	Non-coding regions
Scutellaria przewalskii	41	F	97954	118405	Non-coding regions
Scutellaria przewalskii	41	P	111913	111913	Non-coding regions
Scutellaria przewalskii	41	P	118405	137571	Non-coding regions
Scutellaria przewalskii	39	F	29698	29776	Non-coding regions
Scutellaria przewalskii	39	F	43702	97956	Non-coding regions
Scutellaria przewalskii	39	F	43702	118407	Non-coding regions
Scutellaria przewalskii	39	P	43702	137571	Non-coding regions
Scutellaria przewalskii	34	F	37909	40145	psaB
Scutellaria przewalskii	34	F	38767	40991	psaB
Scutellaria przewalskii	32	F	8257	35650	Non-coding regions
Scutellaria przewalskii	30	P	8259	45434	Non-coding regions
Scutellaria przewalskii	30	F	9651	36570	Non-coding regions
Scutellaria przewalskii	30	F	29695	29786	Non-coding regions
Scutellaria przewalskii	30	P	35652	45434	Non-coding regions
Scutellaria przewalskii	30	P	54900	65913	Non-coding regions
Scutellaria przewalskii	30	R	63942	63942	Non-coding regions
Scutellaria przewalskii	30	F	88691	88733	ycf2
Scutellaria przewalskii	30	P	88691	146803	ycf2
Scutellaria przewalskii	30	P	88733	146845	ycf2
Scutellaria przewalskii	30	F	106777	106808	Non-coding regions
Scutellaria przewalskii	30	P	106777	128728	Non-coding regions
Scutellaria przewalskii	30	P	106808	128759	Non-coding regions
Scutellaria przewalskii	30	P	113500	113567	Non-coding regions
Scutellaria przewalskii	30	F	128729	128760	Non-coding regions
Scutellaria przewalskii	30	F	146803	146845	ycf2
Scutellaria quadrilobulata	60	P	30124	30124	Non-coding regions
Scutellaria quadrilobulata	45	P	15835	59784	Non-coding regions
Scutellaria quadrilobulata	45	P	112267	112267	Non-coding regions
Scutellaria quadrilobulata	44	P	74462	74462	Non-coding regions
Scutellaria quadrilobulata	41	F	98116	118727	Non-coding regions
Scutellaria quadrilobulata	41	P	118727	137961	Non-coding regions
Scutellaria quadrilobulata	39	F	43996	98118	Non-coding regions
Scutellaria quadrilobulata	39	F	43996	118729	Non-coding regions
Scutellaria quadrilobulata	39	P	43996	137961	Non-coding regions
Scutellaria quadrilobulata	38	P	15787	59845	Non-coding regions
Scutellaria quadrilobulata	36	P	15873	59756	Non-coding regions
Scutellaria quadrilobulata	35	P	4693	4693	Non-coding regions
Scutellaria quadrilobulata	34	F	39074	41298	psaB
Scutellaria quadrilobulata	33	P	6835	6835	Non-coding regions
Scutellaria quadrilobulata	32	F	8526	35958	Non-coding regions
Scutellaria quadrilobulata	30	P	8528	45727	Non-coding regions
Scutellaria quadrilobulata	30	F	10031	36876	Non-coding regions
Scutellaria quadrilobulata	30	P	35960	45727	Non-coding regions
Scutellaria quadrilobulata	30	P	55094	66001	Non-coding regions
Scutellaria quadrilobulata	30	F	88848	88890	ycf2
Scutellaria quadrilobulata	30	P	88848	147198	ycf2
Scutellaria quadrilobulata	30	P	88890	147240	ycf2
Scutellaria quadrilobulata	30	F	106943	106974	Non-coding regions
Scutellaria quadrilobulata	30	P	106943	129114	Non-coding regions
Scutellaria quadrilobulata	30	P	106974	129145	Non-coding regions
Scutellaria quadrilobulata	30	F	129115	129146	Non-coding regions
Scutellaria quadrilobulata	30	F	147198	147240	ycf2
Tinnea aethiopica	129	P	15801	60077	Non-coding regions
Tinnea aethiopica	60	P	30016	30016	Non-coding regions
Tinnea aethiopica	60	F	91623	91641	ycf2
Tinnea aethiopica	60	P	91623	145163	ycf2
Tinnea aethiopica	60	P	91641	145181	ycf2
Tinnea aethiopica	60	F	145163	145181	ycf2
Tinnea aethiopica	48	P	116398	116398	Non-coding regions
Tinnea aethiopica	46	F	91623	91659	ycf2
Tinnea aethiopica	46	P	91623	145159	ycf2
Tinnea aethiopica	46	P	91659	145195	ycf2
Tinnea aethiopica	46	F	145159	145195	ycf2
Tinnea aethiopica	41	F	98525	119010	Non-coding regions
Tinnea aethiopica	41	P	119010	138298	Non-coding regions
Tinnea aethiopica	39	F	43942	98527	Non-coding regions
Tinnea aethiopica	39	F	43942	119012	Non-coding regions
Tinnea aethiopica	39	P	43942	138298	Non-coding regions
Tinnea aethiopica	34	F	38132	40368	psaB
Tinnea aethiopica	34	F	38990	41214	psaB
Tinnea aethiopica	33	P	6968	6968	Non-coding regions
Tinnea aethiopica	33	F	59489	59522	Non-coding regions
Tinnea aethiopica	32	F	8652	35890	Non-coding regions
Tinnea aethiopica	32	F	59427	59443	Non-coding regions
Tinnea aethiopica	32	F	91637	91673	ycf2
Tinnea aethiopica	32	P	91637	145159	ycf2
Tinnea aethiopica	32	F	91655	91673	ycf2
Tinnea aethiopica	32	P	91655	145159	ycf2
Tinnea aethiopica	32	P	91673	145177	ycf2
Tinnea aethiopica	32	P	91673	145195	ycf2
Tinnea aethiopica	31	F	145174	145210	ycf2
Tinnea aethiopica	31	F	145192	145210	ycf2
Tinnea aethiopica	30	P	8654	45679	Non-coding regions
Tinnea aethiopica	30	F	10156	36805	Non-coding regions
Tinnea aethiopica	30	P	35892	45679	Non-coding regions
Tinnea aethiopica	30	P	55216	66353	Non-coding regions
Tinnea aethiopica	30	F	89217	89259	ycf2
Tinnea aethiopica	30	P	89217	147575	ycf2
Tinnea aethiopica	30	P	89259	147617	ycf2
Tinnea aethiopica	30	F	107338	107369	Non-coding regions
Tinnea aethiopica	30	P	107338	129465	Non-coding regions
Tinnea aethiopica	30	P	107369	129496	Non-coding regions
Tinnea aethiopica	30	F	129465	129496	Non-coding regions
Tinnea aethiopica	30	F	147575	147617	ycf2
Wenchegia alternifolia HN	62	P	115056	115056	Non-coding regions
Wenchegia alternifolia HN	60	P	30218	30218	Non-coding regions
Wenchegia alternifolia HN	50	P	52345	52345	Non-coding regions
Wenchegia alternifolia HN	44	P	75211	75211	Non-coding regions
Wenchegia alternifolia HN	42	P	9261	9261	Non-coding regions
Wenchegia alternifolia HN	41	P	6594	6594	Non-coding regions
Wenchegia alternifolia HN	41	F	98899	119908	Non-coding regions
Wenchegia alternifolia HN	41	P	119908	138710	Non-coding regions
Wenchegia alternifolia HN	39	F	44332	119910	Non-coding regions
Wenchegia alternifolia HN	39	F	44332	98901	Non-coding regions
Wenchegia alternifolia HN	39	P	44332	138710	Non-coding regions
Wenchegia alternifolia HN	37	P	4706	4706	Non-coding regions
Wenchegia alternifolia HN	37	F	92056	92074	ycf2
Wenchegia alternifolia HN	37	P	92056	145539	ycf2
Wenchegia alternifolia HN	37	P	92074	145557	ycf2
Wenchegia alternifolia HN	37	F	145539	145557	ycf2
Wenchegia alternifolia HN	36	P	30383	30383	Non-coding regions
Wenchegia alternifolia HN	35	F	95861	119913	Non-coding regions
Wenchegia alternifolia HN	35	P	119913	141754	Non-coding regions
Wenchegia alternifolia HN	34	P	7810	45407	Non-coding regions
Wenchegia alternifolia HN	34	F	39301	41525	psaB
Wenchegia alternifolia HN	33	P	6953	6953	Non-coding regions
Wenchegia alternifolia HN	33	P	123255	123255	Non-coding regions
Wenchegia alternifolia HN	32	F	8658	36185	Non-coding regions
Wenchegia alternifolia HN	31	P	76510	119910	Non-coding regions
Wenchegia alternifolia HN	30	P	8660	46079	Non-coding regions
Wenchegia alternifolia HN	30	F	10170	37111	Non-coding regions
Wenchegia alternifolia HN	30	P	36187	46079	Non-coding regions
Wenchegia alternifolia HN	30	F	44344	98913	Non-coding regions
Wenchegia alternifolia HN	30	F	44344	119922	Non-coding regions
Wenchegia alternifolia HN	30	P	44344	138707	Non-coding regions
Wenchegia alternifolia HN	30	F	89650	89692	ycf2
Wenchegia alternifolia HN	30	P	89650	147928	ycf2
Wenchegia alternifolia HN	30	P	89692	147970	ycf2
Wenchegia alternifolia HN	30	F	107754	107785	Non-coding regions
Wenchegia alternifolia HN	30	P	107754	129835	Non-coding regions
Wenchegia alternifolia HN	30	P	107785	129866	Non-coding regions
Wenchegia alternifolia HN	30	F	129835	129866	Non-coding regions
Wenchegia alternifolia HN	30	F	147928	147970	ycf2
Wenchegia alternifolia VN	136	P	112235	112601	Non-coding regions
Wenchegia alternifolia VN	62	P	114511	114511	Non-coding regions
Wenchegia alternifolia VN	60	P	30271	30271	Non-coding regions
Wenchegia alternifolia VN	50	P	52164	52164	Non-coding regions
Wenchegia alternifolia VN	44	P	74703	74703	Non-coding regions
Wenchegia alternifolia VN	42	P	9288	9288	Non-coding regions
Wenchegia alternifolia VN	41	F	98371	119363	Non-coding regions
Wenchegia alternifolia VN	41	P	119363	138088	Non-coding regions
Wenchegia alternifolia VN	39	P	6607	6607	Non-coding regions
Wenchegia alternifolia VN	39	F	44138	119365	Non-coding regions
Wenchegia alternifolia VN	39	F	44138	98373	Non-coding regions
Wenchegia alternifolia VN	39	P	44138	138088	Non-coding regions
Wenchegia alternifolia VN	37	P	4719	4719	Non-coding regions
Wenchegia alternifolia VN	35	F	95333	119368	Non-coding regions
Wenchegia alternifolia VN	35	P	119368	141132	Non-coding regions
Wenchegia alternifolia VN	34	P	7822	45213	Non-coding regions
Wenchegia alternifolia VN	34	F	39109	41333	psaB
Wenchegia alternifolia VN	33	P	6965	6965	Non-coding regions
Wenchegia alternifolia VN	33	F	9515	9526	Non-coding regions
Wenchegia alternifolia VN	33	P	122638	122638	Non-coding regions
Wenchegia alternifolia VN	32	F	8670	35982	Non-coding regions
Wenchegia alternifolia VN	31	P	76000	119365	Non-coding regions
Wenchegia alternifolia VN	30	P	8672	45887	Non-coding regions
Wenchegia alternifolia VN	30	R	9079	9079	Non-coding regions
Wenchegia alternifolia VN	30	F	10230	36920	Non-coding regions
Wenchegia alternifolia VN	30	F	32838	36692	Non-coding regions
Wenchegia alternifolia VN	30	P	35984	45887	Non-coding regions
Wenchegia alternifolia VN	30	F	44150	98385	Non-coding regions
Wenchegia alternifolia VN	30	F	44150	119377	Non-coding regions
Wenchegia alternifolia VN	30	P	44150	138085	Non-coding regions
Wenchegia alternifolia VN	30	F	60282	60304	Non-coding regions
Wenchegia alternifolia VN	30	F	89140	89182	ycf2
Wenchegia alternifolia VN	30	P	89140	147288	ycf2
Wenchegia alternifolia VN	30	P	89182	147330	ycf2
Wenchegia alternifolia VN	30	F	107226	107257	Non-coding regions
Wenchegia alternifolia VN	30	P	107226	129213	Non-coding regions
Wenchegia alternifolia VN	30	P	107257	129244	Non-coding regions
Wenchegia alternifolia VN	30	P	109876	126595	ycf1
Wenchegia alternifolia VN	30	F	129213	129244	Non-coding regions
Wenchegia alternifolia VN	30	F	147288	147330	ycf2

## Sheet: Numbers of repeat type summary
Taxa	longer repeat type				Location
	Forward repeat	Palindromic repeat	Reverse repeat	Total	IGS	CDS
H. sanguinea	15	17		32	19	13
W. alternifolia_HN	15	24		39	30	9
W. alternifolia_VN	16	23	1	40	34	6
T. aethiopica	21	21		42	20	22
S. altica	12	15		27	21	6
S. amoena var. amoena	16	17		33	27	6
S. baicalensis	18	16	1	35	29	6
S. calcarata	11	19		30	25	5
S. insignis	10	13		23	22	1
S. kingiana	19	13	1	33	27	6
S. laterifolia	11	20		31	26	5
S. mollifolia	12	16		28	23	5
S. orthocalyx	12	16		28	23	5
S. przewalskii	18	14	1	33	27	6
S. quadrilobulata	10	17		27	22	5
Total	216	261	4	481	375	106
Percentage (%)	0.449064	0.54262	0.00831601		0.779626	0.220374

## Sheet: >30bp repeat in each Species
Taxa	longer repeat length (bp)
	30	31	32	33	34	35	36	37	38	39	40	41	42	44	45	46	48	49	50	52	54	60	62	65	70	73	76	78	91	99	104	110	127	128	129	130	136
H. sanguinea	13	5	2		2		1			2		2				4						1
W. alternifolia HN	14	1	1	2	2	2	1	5		3		3	1	1					1			1	1
W. alternifolia VN	18	1	1	3	2	2		1		4		2	1	1					1			1	1														3
T. aethiopica	12	2	8	2	2					3		2				4	1					5													1
S. altica	14		1		2			1		3		3						1				1								1
S. amoena var. amoena	17		1		2	1				4		2						1		1		1		1				1							1
S. baicalensis	14		1	1	2	1				5		2						1		1		1		1			1	1	1		1	1
S. calcarata	13		3	1	1	1	1			3		2		1	2						1	1
S. insignis	8		1	1	1	1				3	1	2		1	1							2											1
S. kingiana	15		2		2					4		2						1		1		1		1				1	1		1					1
S. laterifolia	14		2	2	1				1	3		2		2	1			1				1			1
S. mollifolia	12		2	1	1		1		1	3		2		1	1			1				1											1
S. orthocalyx	13		2	1	1	1				3		2		1	1						1	1				1
S. przewalskii	15		1		2					4		3						1		1		1		1				1	1		1			1
S. quadrilobulata	12		1	1	1	1	1		1	3		2		1	2							1
